# Supplementary material for: Interactive Gene Expression Between Metarhizium anisopliae JEF-290 and Longhorned Tick Haemaphysalis longicornis at Early Stage of Infection
Source: Front Physiol. 2021 May 19;12:643389. doi: 10.3389/fphys.2021.643389 (PMC8170561; doi:10.3389/fphys.2021.643389)
Supplement: Supplementary Table 1 — Raw data and assembly of M. anisopliae JEF-290 contigs for whole genome prediction. The sequencing of whole genomes using Pac Bio RSII technology with error correction. [file Data_Sheet_2.xlsx]

## Sheet: Sheet1
JEF-290 expression (Accession number: PRJNA714451)
		tpm			Fold Change	Fold Change
target_id	length	JEF290 vs infect	JEF290_JEF290	JEF290_tick	infe/290	(log2)
Infect_tick_000046	441	2089.69	934.083	0	2.23716	1.16167
Infect_tick_000273	363	7838.18	2591.02	0	3.02513	1.597
Infect_tick_000367	399	5873.22	3682.95	0	1.59471	0.67329
Infect_tick_000459	444	2064.84	19.9381	0	103.563	6.69436
Infect_tick_000741	330	2304.37	728.291	0	3.16408	1.66179
Infect_tick_000757	555	94293.2	111.723	978341	843.991	9.72108
Infect_tick_000808	609	1969.51	33.4014	0	58.9649	5.88178
Infect_tick_000847	615	3176.98	4.41101	0	720.239	9.49233
Infect_tick_000848	1224	2852.47	21.7918	0	130.896	7.03228
Infect_tick_000937	360	3442.62	155.357	0	22.1594	4.46985
Infect_tick_000959	417	1313.01	859.747	0	1.52721	0.610894
Infect_tick_000960	1005	2154.9	461.352	0	4.67084	2.22368
Infect_tick_001229	450	1442.18	650.532	0	2.21692	1.14856
Infect_tick_001939	516	6108.06	2836.84	0	2.15312	1.10643
Infect_tick_002012	312	3165.62	864.018	0	3.66384	1.87335
Infect_tick_002160	432	2781.2	130.789	0	21.2648	4.41039
Infect_tick_002239	399	7830.96	3878.61	0	2.01901	1.01365
Infect_tick_002259	393	4578.31	7310.91	0	0.62623	-0.675236
Infect_tick_002306	354	1334.88	3074.3	0	0.434206	-1.20355
Infect_tick_002811	318	3043.7	746.386	0	4.07792	2.02783
Infect_tick_002940	297	3531.14	100.38	0	35.1777	5.13659
Infect_tick_003074	339	7278.1	2769.15	0	2.62828	1.39412
Infect_tick_003253	375	1594.9	0.651461	0	2448.19	11.2575
Infect_tick_003386	378	4136.12	1643.73	0	2.5163	1.3313
Infect_tick_003426	318	4703.89	3364.99	0	1.39789	0.483252
Infect_tick_003467	390	2044.26	1475.49	0	1.38548	0.470385
Infect_tick_003534	339	2668.64	158.44	0	16.8432	4.0741
Infect_tick_003757	594	1392.86	129.537	0	10.7526	3.42661
Infect_tick_003867	339	1940.83	1409.4	0	1.37706	0.461593
Infect_tick_004065	432	2472.18	299.747	0	8.24756	3.04397
Infect_tick_004114	591	1777.6	6210.44	0	0.286228	-1.80476
Infect_tick_004115	354	2669.75	12329.9	0	0.216526	-2.20738
Infect_tick_004116	1101	3935.99	544.47	0	7.22903	2.8538
Infect_tick_004546	306	2702.37	1274.55	0	2.12025	1.08424
Infect_tick_004699	450	2595.92	195.921	0	13.2498	3.7279
Infect_tick_004719	354	1334.88	65.3026	0	20.4415	4.35343
Infect_tick_004823	345	2343.68	137.178	0	17.085	4.09465
Infect_tick_005174	564	3611.99	990.653	2260.81	3.64607	1.86634
Infect_tick_005282	396	1985.87	1534.55	0	1.29411	0.371956
Infect_tick_005646	303	1840.94	58.0577	0	31.7088	4.98681
Infect_tick_005649	357	2844.91	1082.33	0	2.62851	1.39424
Infect_tick_006196	393	3113.25	442796	0	0.00703089	-7.15208
Infect_tick_006242	357	1969.55	2346.71	0	0.839281	-0.252774
Infect_tick_006313	651	1544.86	109.63	0	14.0916	3.81676
Infect_tick_007310	351	2036.97	677.703	0	3.0057	1.5877
Infect_tick_007497	324	7452.15	2705.06	0	2.75489	1.462
Infect_tick_007994	360	1936.47	678.369	0	2.8546	1.51329
Infect_tick_008086	414	4158.16	2009.72	0	2.06902	1.04895
Infect_tick_008265	456	2959.76	1952.07	0	1.51622	0.600475
Infect_tick_008380	300	1882.86	184.669	0	10.1959	3.34991
Infect_tick_008574	549	3555.08	443.138	0	8.02251	3.00405
Infect_tick_008833	381	3498.05	678.841	5992.57	5.15297	2.36541
Infect_tick_008898	519	2169.53	342.815	0	6.32857	2.66188
Infect_tick_009083	324	1863.04	194.448	0	9.58117	3.2602
Infect_tick_009375	342	5002.46	1903	0	2.62872	1.39436
Infect_tick_009475	300	2824.29	535.942	0	5.26977	2.39774
Infect_tick_009756	354	2447.27	1020.9	0	2.39717	1.26133
Infect_tick_009816	435	1832.31	1.5093	0	1214.01	10.2456
Infect_tick_009973	450	2163.27	2318.71	0	0.932963	-0.100109
Infect_tick_010071	357	2626.07	2866.45	0	0.91614	-0.12636
Infect_tick_010135	372	1616.76	248.617	0	6.50301	2.70111
Infect_tick_010273	495	5289.56	1394.17	0	3.79406	1.92374
Infect_tick_010575	456	2255.05	3366.09	0	0.669932	-0.577914
Infect_tick_010706	627	2145.2	574.751	0	3.7324	1.9001
Infect_tick_011045	606	3877.48	3188.52	0	1.21608	0.282232
Infect_tick_011309	360	6454.9	794.36	0	8.12591	3.02253
Infect_tick_011484	318	3043.7	6122.87	0	0.497103	-1.00838
Infect_tick_011884	375	4186.6	376.545	0	11.1185	3.47488
Infect_tick_011945	687	1959.88	75.0693	0	26.1076	4.7064
Infect_tick_012069	384	3063.07	440.178	0	6.95871	2.79882
Infect_tick_012338	438	8603.81	2547.6	0	3.37722	1.75584
Infect_tick_012360	321	1357.6	5872.07	0	0.231196	-2.11281
Infect_tick_012361	630	1363.49	5945.48	0	0.229332	-2.12449
Infect_tick_012384	363	3601.32	314.273	0	11.4592	3.51844
Infect_tick_012617	351	3168.62	308.248	0	10.2795	3.36169
Infect_tick_012640	489	7024.25	9487.78	0	0.740347	-0.433726
Infect_tick_013017	306	2702.37	366.361	0	7.37625	2.88289
Infect_tick_013375	522	2376.03	1776.09	0	1.33779	0.419848
Infect_tick_013856	414	2328.57	1774.31	0	1.31238	0.392186
Infect_tick_013883	639	27387.2	3429.26	0	7.98633	2.99753
Infect_tick_013884	486	2787.71	1362.53	0	2.04598	1.03279
Infect_tick_013938	630	3067.86	423.115	0	7.25065	2.85811
Infect_tick_013970	369	4518.04	1485.66	0	3.0411	1.60459
Infect_tick_014071	333	7539.94	6141.61	0	1.22768	0.295936
Infect_tick_014128	303	2761.4	522.519	0	5.28478	2.40184
Infect_tick_014158	327	2089.51	0.845206	0	2472.19	11.2716
Infect_tick_014491	372	1616.76	64.7991	0	24.9503	4.64099
Infect_tick_014522	573	2350.95	31.2789	0	75.1609	6.23191
Infect_tick_014969	489	4139.29	1616.82	4125.11	2.56014	1.35622
Infect_tick_015111	345	2578.05	0.762099	0	3382.83	11.724
Infect_tick_015126	798	2030.93	190.427	0	10.6651	3.41483
Infect_tick_015328	315	5368.03	1439.81	0	3.72829	1.89851
Infect_tick_015687	861	5294.98	7276.59	0	0.727673	-0.458637
Infect_tick_015801	342	2382.12	2244.84	0	1.06115	0.0856335
Infect_tick_015857	309	1764.32	455.626	0	3.8723	1.95319
Infect_tick_016064	285	10240.9	745.753	0	13.7323	3.7795
Infect_tick_016240	339	1940.83	2827.48	0	0.686417	-0.542843
Infect_tick_016291	927	1826.03	2.04547	0	892.719	9.80206
Infect_tick_016391	651	1788.79	172.043	0	10.3973	3.37814
Infect_tick_016392	360	1290.98	336.724	0	3.83394	1.93883
Infect_tick_016519	816	2390.58	978.499	0	2.44311	1.28872
Infect_tick_016529	513	1395.42	446.174	0	3.12752	1.64502
Infect_tick_016563	525	3924.25	735.248	0	5.33731	2.41611
Infect_tick_016681	546	843.601	778.429	0	1.08372	0.115995
Infect_tick_016763	378	1969.58	82.861	0	23.7697	4.57105
Infect_tick_016931	321	3258.25	634.628	0	5.13411	2.36011
Infect_tick_017270	462	1516.44	133.931	0	11.3225	3.50113
Infect_tick_017274	384	2488.75	567.549	0	4.38508	2.1326
Infect_tick_017470	453	2993.77	5262.27	1534.43	0.568912	-0.813722
Infect_tick_017480	492	1614.31	674.408	0	2.39367	1.25922
Infect_tick_017691	330	2560.41	322.208	0	7.94645	2.99031
Infect_tick_017872	312	3165.62	4669.59	0	0.677922	-0.560808
Infect_tick_018106	366	5215.72	610.127	0	8.54858	3.09568
Infect_tick_018696	444	3834.71	2510.25	0	1.52762	0.611286
Infect_tick_018783	324	9315.19	5984.86	0	1.55646	0.638268
Infect_tick_018790	957	3898.44	5454.53	0	0.714716	-0.484558
Infect_tick_018866	1299	3500.44	53.8215	0	65.0379	6.02321
Infect_tick_018946	300	1882.86	321.164	0	5.86261	2.55154
Infect_tick_018981	957	3947.17	0.655337	0	6023.11	12.5563
Infect_tick_019125	531	1762.09	209.302	0	8.41889	3.07363
Infect_tick_019435	408	8543.89	3632.77	0	2.35189	1.23382
Infect_tick_019665	321	1900.64	262.091	0	7.25183	2.85835
Infect_tick_019666	351	3168.62	575.2	0	5.50873	2.46172
Infect_tick_019777	309	4116.74	31631	0	0.130149	-2.94176
Infect_tick_019793	396	2888.54	954.95	0	3.02481	1.59684
Infect_tick_019852	615	5736.22	1792.34	0	3.20041	1.67826
Infect_tick_020173	393	2563.85	186.983	0	13.7117	3.77733
Infect_tick_020280	315	3672.86	5804.75	0	0.632734	-0.66033
Infect_tick_020395	357	2069.11	496.9	0	4.16404	2.05798
Infect_tick_020396	507	2197.32	2196.06	0	1.00057	0.000827516
Infect_tick_020446	1323	5797.98	482.072	0	12.0272	3.58823
Infect_tick_020714	318	2490.3	159.812	0	15.5827	3.96187
Infect_tick_020812	309	1764.32	898.963	0	1.96262	0.972779
Infect_tick_020814	357	3063.75	134.934	0	22.7055	4.50497
Infect_tick_020864	309	1470.26	156.917	0	9.36967	3.228
Infect_tick_020866	777	6311.99	17979.4	0	0.351068	-1.51018
Infect_tick_020898	651	1626.17	16683.8	0	0.09747	-3.3589
Infect_tick_020974	375	8771.93	1586.96	0	5.52751	2.46663
Infect_tick_021054	327	2089.51	4538.76	0	0.46037	-1.11913
Infect_tick_021111	327	3745.93	0.00752385	0	497874	18.9254
Infect_tick_021112	312	1052.76	1365.55	0	0.770942	-0.375306
Infect_tick_021159	498	3901.24	2212.72	0	1.7631	0.818112
Infect_tick_021175	309	2352.42	6372.14	0	0.369173	-1.43763
Infect_tick_021200	492	2235.19	2205.92	0	1.01327	0.019017
Infect_tick_021202	438	2113.22	2511.29	0	0.841488	-0.248986
Infect_tick_021438	429	1876.49	638.184	0	2.94036	1.55599
Infect_tick_021654	321	2443.69	926.521	0	2.63749	1.39917
Infect_tick_021694	372	1616.76	250.601	0	6.45153	2.68964
Infect_tick_021754	348	1150.33	329.085	0	3.49554	1.80552
Infect_tick_021808	408	2050.53	233.086	0	8.79731	3.13706
Infect_tick_021885	555	2056.56	206.704	0	9.9493	3.31459
Infect_tick_022047	456	2114.11	51.6643	0	40.9201	5.35474
Infect_tick_022518	336	2470.24	380.069	0	6.49945	2.70032
Infect_tick_022643	414	1496.94	170.259	0	8.79213	3.13621
Infect_tick_022958	333	2261.98	1330.17	0	1.70052	0.765976
Infect_tick_022966	303	1840.94	129.892	0	14.1729	3.82506
Infect_tick_022967	312	3453.4	377.313	0	9.15261	3.19418
Infect_tick_023204	2631	2809.1	16.1366	0	174.083	7.44363
Infect_tick_023294	519	6736.95	29.1355	0	231.228	7.85317
Infect_tick_023375	1257	28549.4	2810.18	0	10.1593	3.34473
Infect_tick_023466	366	1043.14	207.239	0	5.03351	2.33157
Infect_tick_023493	462	1792.16	1834.04	0	0.977165	-0.0333257
Infect_tick_023498	288	1721.41	1718.37	0	1.00177	0.00255004
Infect_tick_023525	516	1382.96	35.89	0	38.5333	5.26803
Infect_tick_023539	324	2129.19	19.7889	0	107.595	6.74947
Infect_tick_023577	333	4775.3	2189.47	0	2.18103	1.12501
Infect_tick_023593	438	5433.99	8.45552	0	642.656	9.3279
Infect_tick_023641	441	2089.69	662.564	0	3.15394	1.65716
Infect_tick_023674	828	2755.82	513.363	0	5.36817	2.42443
Infect_tick_023704	342	2858.55	10.8521	0	263.41	8.04117
Infect_tick_023805	468	1618.33	3520.65	0	0.459668	-1.12134
Infect_tick_023820	375	1395.53	1906.18	0	0.732108	-0.449871
Infect_tick_023874	369	1437.56	616.282	0	2.33263	1.22196
Infect_tick_023943	405	2769.18	1964.02	0	1.40996	0.495649
Infect_tick_024088	363	1694.74	83.0679	0	20.4019	4.35063
Infect_tick_024195	381	2526.37	87.3881	0	28.9098	4.85349
Infect_tick_024230	297	1284.05	113.696	0	11.2937	3.49745
Infect_tick_024450	300	1255.24	1037.76	0	1.20957	0.27449
Infect_tick_024618	399	2313.69	1944.27	0	1.19	0.250967
Infect_tick_024624	399	1957.74	183.972	0	10.6415	3.41163
Infect_tick_024645	336	2717.27	89.0035	0	30.5299	4.93215
Infect_tick_024659	309	1470.26	1415.09	0	1.03899	0.0551775
Infect_tick_024751	405	2942.26	159.829	0	18.4088	4.20232
Infect_tick_024758	351	2715.96	1059.69	0	2.56298	1.35782
Infect_tick_024805	384	957.21	93.6549	0	10.2206	3.35341
Infect_tick_024817	324	1863.04	4021.45	0	0.463276	-1.11006
Infect_tick_024834	765	2083.06	0.218047	0	9553.26	13.2218
Infect_tick_024850	549	1568.42	9.02946	0	173.7	7.44046
Infect_tick_024868	357	1094.2	130.65	0	8.37505	3.0661
Infect_tick_024910	318	8024.29	7143.35	0	1.12332	0.167773
Infect_tick_024915	342	3334.97	1413.88	0	2.35874	1.23801
Infect_tick_024917	285	2825.07	279.518	0	10.1069	3.33727
Infect_tick_024921	501	2052.73	317.901	0	6.45714	2.69089
Infect_tick_024969	345	1171.84	1185.06	0	0.988844	-0.0161845
Infect_tick_025005	426	1107.59	282.054	0	3.92687	1.97338
Infect_tick_025083	408	854.389	66.275	0	12.8916	3.68836
Infect_tick_025117	348	2070.59	944.526	0	2.1922	1.13238
Infect_tick_025167	315	1695.17	499.656	0	3.39267	1.76242
Infect_tick_025307	306	2702.37	1404.7	0	1.92381	0.943963
Infect_tick_025313	459	2091.11	1159.86	0	1.8029	0.850318
Infect_tick_025314	345	2109.31	283.501	0	7.44022	2.89535
Infect_tick_025381	516	1152.46	2764.68	0	0.416851	-1.2624
Infect_tick_025483	399	1779.76	2507.28	0	0.709837	-0.49444
Infect_tick_025559	255	1373.32	5217.92	0	0.263193	-1.92581
Infect_tick_025610	321	2443.69	183.201	0	13.3388	3.73756
Infect_tick_025618	483	1792.31	995.102	0	1.80113	0.848904
Infect_tick_025819	384	35608.2	71.1778	0	500.271	8.96657
Infect_tick_025820	360	2151.63	925.816	0	2.32404	1.21663
Infect_tick_025889	537	3029.87	12.927	0	234.383	7.87272
Infect_tick_025890	333	1759.32	7.34447	0	239.543	7.90414
Infect_tick_025900	345	14765.2	6148.61	0	2.40139	1.26387
Infect_tick_025985	330	1536.25	95.4999	0	16.0864	4.00777
Infect_tick_026016	321	2715.21	35971.3	0	0.0754827	-3.72771
Infect_tick_026037	300	3451.91	100.364	0	34.3939	5.10408
Infect_tick_026046	537	2488.82	224.428	0	11.0896	3.47114
Infect_tick_026103	516	2189.68	130.197	0	16.8182	4.07195
Infect_tick_026112	282	2168.39	187.556	0	11.5613	3.53123
Infect_tick_026139	438	2415.11	288.98	0	8.35736	3.06305
Infect_tick_026164	339	2426.03	3147.51	0	0.770778	-0.375614
Infect_tick_026242	567	2388.67	20898.6	0	0.114298	-3.12913
Infect_tick_026306	396	2346.94	220.828	0	10.6279	3.40979
Infect_tick_026336	444	1474.89	53.9787	0	27.3236	4.77207
Infect_tick_026375	366	1669.03	74.9877	0	22.2574	4.47621
Infect_tick_026453	354	1557.36	438.979	0	3.54769	1.82688
Infect_tick_026482	354	2224.79	398.346	0	5.58507	2.48158
Infect_tick_026536	327	2350.7	1605.89	0	1.4638	0.549717
Infect_tick_026538	951	11198.5	15275.1	0	0.733121	-0.447876
Infect_tick_026625	321	2443.69	86.7792	0	28.1599	4.81557
Infect_tick_026753	429	1720.11	44.2969	0	38.8314	5.27915
Infect_tick_026766	768	2914.02	1738.66	0	1.67601	0.745035
Infect_tick_026792	321	2715.21	894.965	0	3.03387	1.60116
Infect_tick_026867	348	1610.46	168.665	0	9.54828	3.25524
Infect_tick_026898	576	3790.36	119.307	0	31.7698	4.98958
Infect_tick_026948	420	1782.13	175.736	0	10.141	3.34212
Infect_tick_026989	351	2036.97	81.8554	0	24.885	4.6372
Infect_tick_027077	432	1390.6	238.169	0	5.83871	2.54565
Infect_tick_027097	438	1509.44	528.221	0	2.85759	1.5148
Infect_tick_027214	324	1330.74	2182.8	0	0.609648	-0.713951
Infect_tick_027223	297	963.039	249.926	0	3.8533	1.94609
Infect_tick_027259	321	1629.12	778.383	0	2.09295	1.06554
Infect_tick_027309	330	1536.25	1524.68	0	1.00759	0.0109065
Infect_tick_027346	309	1764.32	788.365	0	2.23795	1.16218
Infect_tick_027405	315	7063.19	1817.51	0	3.88619	1.95836
Infect_tick_027414	327	1305.94	526.564	0	2.48012	1.31041
Infect_tick_027426	414	1496.94	156.573	0	9.56065	3.25711
Infect_tick_027435	468	1213.75	422.353	0	2.87378	1.52295
Infect_tick_027530	354	1779.83	660.282	0	2.69556	1.43059
Infect_tick_027567	438	1660.39	0.497383	0	3338.25	11.7049
Infect_tick_027605	561	3135.68	25678.5	0	0.122113	-3.03371
Infect_tick_027701	321	1086.08	888.829	0	1.22192	0.289153
Infect_tick_027748	273	1947.59	1.23202	0	1580.81	10.6264
Infect_tick_027767	327	10186.4	7.60686	7745.87	1339.11	10.3871
Infect_tick_027800	342	2382.12	31.7813	0	74.9535	6.22792
Infect_tick_027827	753	3324.57	4103.47	0	0.810185	-0.303677
Infect_tick_027829	405	1903.81	9866.15	0	0.192964	-2.3736
Infect_tick_028014	1227	4248.29	366.724	0	11.5844	3.53412
Infect_tick_028210	417	1805.38	69.753	0	25.8825	4.6939
Infect_tick_029174	297	2247.09	1453.46	0	1.54603	0.628567
Infect_tick_029319	321	5430.41	1855.67	0	2.92639	1.54912
Infect_tick_029904	810	2353.49	24.8895	0	94.5575	6.56312
Infect_tick_029905	309	1764.32	16.0698	0	109.791	6.77862
Infect_tick_030123	504	2391.7	6291.18	0	0.380167	-1.39529
Infect_tick_030181	453	4134.25	1155.96	0	3.57646	1.83853
Infect_tick_030263	1086	4377.33	28.0767	0	155.906	7.28453
Infect_tick_030510	555	2467.87	15575.9	0	0.158442	-2.65798
Infect_tick_030527	381	2332.04	2.53299	0	920.667	9.84654
Infect_tick_031084	1356	2464.62	42.8846	0	57.471	5.84476
Infect_tick_031437	411	2191.23	240.041	0	9.12857	3.19039
Infect_tick_031814	558	1835.69	159.29	0	11.5242	3.52659
Infect_tick_032427	375	5582.14	5722.43	0	0.975484	-0.0358096
Infect_tick_032497	717	1208.05	1057.82	0	1.14202	0.191586
Infect_tick_033098	816	1553.87	2806.42	0	0.553684	-0.852865
Infect_tick_033218	309	4704.84	735.429	0	6.39741	2.67749
Infect_tick_033350	420	3240.24	883.488	0	3.66755	1.87482
Infect_tick_033843	510	2582.48	998.954	0	2.58518	1.37027
Infect_tick_033941	549	5332.63	5451.71	0	0.978157	-0.0318616
Infect_tick_034021	396	3069.07	4433.15	0	0.6923	-0.530531
Infect_tick_034041	360	3872.94	157.466	0	24.5954	4.62032
Infect_tick_034155	396	3069.07	5817.32	0	0.527575	-0.922553
Infect_tick_034238	345	2109.31	70.1131	0	30.0844	4.91094
Infect_tick_034244	288	2409.98	1370.76	0	1.75813	0.814045
Infect_tick_034264	384	2488.75	2690.39	0	0.925052	-0.112394
Infect_tick_035927	357	1750.71	24.2738	0	72.1234	6.1724
Infect_tick_035978	300	1882.86	660.393	0	2.85112	1.51153

## Sheet: Sheet2
Infected-tick expression (Accession number: PRJNA714456)
		tpm			Fold Change	Fold Change
target_id	length	Infec vs Infec	Infec vs JEF290	Infect vs Tick	Infe/Tick	(log2)
Infect_tick_018685	993	0.000438478	0	2.02139	0.000216919	-12.1706
Infect_tick_025035	450	2.11478	0	73.2472	0.0288718	-5.11419
Infect_tick_025861	1200	2.69006	0	40.3518	0.0666652	-3.90692
Infect_tick_010429	345	100.385	0	1485.59	0.0675725	-3.88742
Infect_tick_010082	375	2.54873	0	32.2779	0.0789621	-3.6627
Infect_tick_008102	312	3.97288	0	41.4135	0.095932	-3.38184
Infect_tick_027735	351	0.891902	0	9.16537	0.0973122	-3.36124
Infect_tick_026794	354	3.50752	0	31.3744	0.111796	-3.16106
Infect_tick_016943	417	0.744598	0	6.01148	0.123863	-3.01319
Infect_tick_017197	315	0.834445	0	6.33676	0.131683	-2.92486
Infect_tick_015355	699	1.7185	0	12.9438	0.132766	-2.91304
Infect_tick_013261	348	2.26775	0	16.9213	0.134017	-2.89951
Infect_tick_022010	477	0.539642	0	4.0016	0.134857	-2.8905
Infect_tick_014185	300	1.23139	0	8.90141	0.138337	-2.85375
Infect_tick_011849	309	2.02607	0	14.5162	0.139573	-2.84091
Infect_tick_007623	393	1.1084	0	7.66259	0.144651	-2.78935
Infect_tick_024125	432	0.908237	0	6.25138	0.145286	-2.78303
Infect_tick_026551	300	1.53924	0	10.4672	0.147054	-2.76559
Infect_tick_022495	333	1.51507	0	10.094	0.150096	-2.73604
Infect_tick_027640	303	2.41033	0	16.0541	0.150138	-2.73564
Infect_tick_023465	357	0.646834	0	4.26859	0.151533	-2.72229
Infect_tick_008099	324	2.0985	0	13.5475	0.154899	-2.6906
Infect_tick_024308	297	1.57387	0	10.0576	0.156486	-2.6759
Infect_tick_026253	309	1.73663	0	10.9971	0.157917	-2.66276
Infect_tick_000297	546	0.563749	0	3.53569	0.159445	-2.64887
Infect_tick_020819	363	1.87831	0	11.7629	0.159681	-2.64674
Infect_tick_025959	387	0.924111	0	5.63916	0.163874	-2.60934
Infect_tick_035170	315	0.306327	0	1.86799	0.163987	-2.60834
Infect_tick_016148	309	2.02607	0	12.3168	0.164496	-2.60387
Infect_tick_017791	318	0.545414	0	3.31217	0.16467	-2.60235
Infect_tick_035478	315	3.61593	0	21.545	0.167832	-2.57491
Infect_tick_026407	306	2.94979	0	17.5171	0.168395	-2.57008
Infect_tick_012659	381	0.981317	0	5.81852	0.168654	-2.56786
Infect_tick_034755	333	2.72411	0	15.8287	0.172099	-2.53869
Infect_tick_010693	306	1.47489	0	8.53396	0.172826	-2.53261
Infect_tick_027396	324	1.31156	0	7.57068	0.173242	-2.52914
Infect_tick_006499	444	1.15466	0	6.63128	0.174123	-2.52182
Infect_tick_031780	480	0.678148	0	3.8819	0.174695	-2.51709
Infect_tick_025699	357	0.862445	0	4.9253	0.175105	-2.51371
Infect_tick_014368	303	3.3142	0	18.8062	0.176229	-2.50448
Infect_tick_024715	390	1.27562	0	7.22541	0.176546	-2.50188
Infect_tick_013717	312	5.10798	0	28.875	0.1769	-2.499
Infect_tick_020245	336	1.45898	0	8.14453	0.179136	-2.48087
Infect_tick_014525	312	2.27022	0	12.4981	0.181645	-2.4608
Infect_tick_025833	300	1.53924	0	8.43291	0.182528	-2.45381
Infect_tick_011505	342	1.64425	0	8.93767	0.183969	-2.44247
Infect_tick_025458	297	2.20342	0	11.9733	0.184028	-2.442
Infect_tick_009914	411	1.8207	0	9.85271	0.184792	-2.43603
Infect_tick_030419	435	0.89741	0	4.8052	0.186758	-2.42076
Infect_tick_016399	303	1.80775	0	9.63244	0.187673	-2.41371
Infect_tick_023986	327	2.05725	0	10.9462	0.187942	-2.41164
Infect_tick_018988	321	3.47566	0	18.2768	0.190168	-2.39465
Infect_tick_015089	321	0.933151	0	4.88989	0.190833	-2.38962
Infect_tick_026071	336	1.70215	0	8.88494	0.191577	-2.384
Infect_tick_007788	360	2.75826	0	14.2138	0.194055	-2.36546
Infect_tick_009823	465	2.6657	0	13.7003	0.194572	-2.36162
Infect_tick_033725	411	1.08262	0	5.56131	0.19467	-2.3609
Infect_tick_026947	327	2.05725	0	10.5552	0.194904	-2.35916
Infect_tick_035786	309	0.933564	0	4.77679	0.195438	-2.35522
Infect_tick_030787	474	2.32355	0	11.8831	0.195534	-2.35451
Infect_tick_026525	318	2.34456	0	11.9399	0.196363	-2.3484
Infect_tick_026607	378	1.15825	0	5.89001	0.196647	-2.34632
Infect_tick_027113	306	1.76987	0	8.98311	0.197022	-2.34357
Infect_tick_005977	345	1.38461	0	7.02739	0.19703	-2.34351
Infect_tick_026350	354	1.97298	0	10.0131	0.19704	-2.34344
Infect_tick_024284	342	1.40936	0	7.15014	0.197109	-2.34293
Infect_tick_006159	435	1.49568	0	7.55102	0.198077	-2.33587
Infect_tick_016021	306	1.17991	0	5.83902	0.202073	-2.30705
Infect_tick_017487	306	1.17991	0	5.83902	0.202073	-2.30705
Infect_tick_016228	543	1.45168	0	7.18384	0.202076	-2.30703
Infect_tick_021014	303	3.6155	0	17.8888	0.20211	-2.30679
Infect_tick_025296	339	0.956155	0	4.72919	0.202182	-2.30628
Infect_tick_010914	366	1.84853	0	9.07532	0.203688	-2.29557
Infect_tick_000989	336	1.45433	0	7.12904	0.204001	-2.29335
Infect_tick_005590	393	1.97642	0	9.5913	0.206064	-2.27884
Infect_tick_035293	348	1.8142	0	8.63332	0.210139	-2.25058
Infect_tick_010745	360	1.69739	0	8.076	0.210177	-2.25032
Infect_tick_036192	438	1.47819	0	7.01191	0.210811	-2.24598
Infect_tick_030089	342	2.34893	0	11.0827	0.211946	-2.23823
Infect_tick_003953	423	2.04327	0	9.6075	0.212674	-2.23328
Infect_tick_020378	357	2.58733	0	12.1491	0.212965	-2.23131
Infect_tick_022959	408	2.3491	0	11.0068	0.213423	-2.22822
Infect_tick_028898	300	8.9276	0	41.6961	0.214111	-2.22357
Infect_tick_005988	366	1.36657	0	6.30569	0.21672	-2.20609
Infect_tick_007242	366	2.03806	0	9.38893	0.217071	-2.20376
Infect_tick_026765	444	1.44332	0	6.63128	0.217653	-2.1999
Infect_tick_033915	444	2.16498	0	9.94692	0.217653	-2.1999
Infect_tick_027768	345	0.692307	0	3.16232	0.218924	-2.1915
Infect_tick_014944	354	1.53454	0	7.00918	0.218933	-2.19144
Infect_tick_025002	354	2.1922	0	10.0131	0.218933	-2.19144
Infect_tick_008218	303	2.10904	0	9.63244	0.218952	-2.19131
Infect_tick_023391	342	1.64425	0	7.50765	0.21901	-2.19093
Infect_tick_027152	300	2.46279	0	11.2439	0.219033	-2.19078
Infect_tick_024964	330	1.26195	0	5.75611	0.219237	-2.18944
Infect_tick_022178	327	0.771468	0	3.51841	0.219266	-2.18925
Infect_tick_034829	327	0.771468	0	3.51841	0.219266	-2.18925
Infect_tick_025468	327	1.28578	0	5.86401	0.219266	-2.18924
Infect_tick_014657	327	1.54294	0	7.03681	0.219267	-2.18924
Infect_tick_018262	321	1.33679	0	6.09226	0.219424	-2.1882
Infect_tick_019197	387	2.45651	0	11.175	0.219822	-2.18559
Infect_tick_026180	522	1.21364	0	5.43106	0.223463	-2.16189
Infect_tick_034493	450	1.40534	0	6.27996	0.223782	-2.15984
Infect_tick_006460	408	2.01352	0	8.95899	0.224749	-2.15362
Infect_tick_015919	303	3.6155	0	16.0541	0.225207	-2.15067
Infect_tick_014443	435	2.8418	0	12.585	0.225809	-2.14683
Infect_tick_021098	462	1.90073	0	8.39261	0.226477	-2.14257
Infect_tick_024458	531	2.18429	0	9.60846	0.22733	-2.13714
Infect_tick_006114	369	1.61778	0	7.0869	0.228278	-2.13114
Infect_tick_024956	357	1.72489	0	7.55212	0.228398	-2.13038
Infect_tick_024816	417	1.12892	0	4.92639	0.229158	-2.12559
Infect_tick_014514	348	1.58743	0	6.90666	0.22984	-2.1213
Infect_tick_028188	345	8.07692	0	35.1369	0.22987	-2.12111
Infect_tick_004211	315	1.50994	0	6.56563	0.229976	-2.12044
Infect_tick_019918	333	1.73352	0	7.53746	0.229987	-2.12037
Infect_tick_028749	597	1.97561	0	8.58362	0.23016	-2.11929
Infect_tick_016564	405	1.02047	0	4.41001	0.231399	-2.11155
Infect_tick_017108	354	2.65202	0	11.3496	0.233666	-2.09748
Infect_tick_007733	420	0.795987	0	3.40524	0.233754	-2.09694
Infect_tick_008500	789	1.51834	0	6.4833	0.234192	-2.09423
Infect_tick_009158	303	1.50646	0	6.42163	0.234592	-2.09178
Infect_tick_024510	303	1.50646	0	6.42163	0.234592	-2.09178
Infect_tick_027769	333	1.23823	0	5.27622	0.234681	-2.09123
Infect_tick_010477	330	2.5239	0	10.7447	0.234897	-2.0899
Infect_tick_024345	321	1.33679	0	5.68611	0.235097	-2.08867
Infect_tick_025191	324	1.31156	0	5.5784	0.235114	-2.08857
Infect_tick_026362	318	1.36353	0	5.7963	0.235241	-2.08779
Infect_tick_006679	336	3.40429	0	14.438	0.235787	-2.08445
Infect_tick_004007	309	2.60494	0	10.9971	0.236875	-2.0778
Infect_tick_029881	627	1.25324	0	5.28504	0.23713	-2.07625
Infect_tick_005470	372	0.796613	0	3.33791	0.238656	-2.06699
Infect_tick_002713	363	2.50442	0	10.4912	0.238716	-2.06663
Infect_tick_013552	297	2.51819	0	10.5365	0.238997	-2.06494
Infect_tick_026811	1215	0.812807	0	3.40018	0.239048	-2.06463
Infect_tick_006484	315	2.22519	0	9.29391	0.239425	-2.06236
Infect_tick_021999	300	4.61773	0	19.2083	0.240403	-2.05647
Infect_tick_010930	351	5.79736	0	24.1015	0.240539	-2.05565
Infect_tick_001004	366	2.25932	0	9.38826	0.240654	-2.05497
Infect_tick_001341	2034	0.548819	0	2.27424	0.24132	-2.05098
Infect_tick_008988	408	1.17455	0	4.86345	0.241506	-2.04987
Infect_tick_008189	405	0.577383	0	2.38572	0.242016	-2.04682
Infect_tick_008636	459	1.77137	0	7.31479	0.242163	-2.04595
Infect_tick_009231	309	2.02607	0	8.35782	0.242416	-2.04444
Infect_tick_026836	309	2.02607	0	8.35782	0.242416	-2.04444
Infect_tick_004046	489	0.734966	0	3.02714	0.242792	-2.04221
Infect_tick_016345	519	2.33826	0	9.5914	0.243787	-2.03631
Infect_tick_011169	315	2.78148	0	11.4062	0.243857	-2.03589
Infect_tick_009422	492	1.09209	0	4.4757	0.244004	-2.03502
Infect_tick_022160	378	1.97434	0	8.09068	0.244026	-2.03489
Infect_tick_035837	669	1.24256	0	5.08895	0.244168	-2.03405
Infect_tick_027242	726	1.29115	0	5.25218	0.245831	-2.02426
Infect_tick_020979	306	1.76987	0	7.18649	0.246277	-2.02164
Infect_tick_004830	354	1.97298	0	8.0105	0.246299	-2.02152
Infect_tick_027273	297	0.944322	0	3.83146	0.246465	-2.02054
Infect_tick_006094	297	3.77729	0	15.3258	0.246466	-2.02054
Infect_tick_027213	309	1.73663	0	7.03816	0.246745	-2.01891
Infect_tick_020871	321	3.2083	0	12.9968	0.246853	-2.01828
Infect_tick_017065	321	0.802076	0	3.2492	0.246853	-2.01827
Infect_tick_017541	357	2.07656	0	8.40462	0.247074	-2.01699
Infect_tick_014815	1443	9.7316	0	39.3757	0.247147	-2.01656
Infect_tick_017145	549	1.631	0	6.59299	0.247384	-2.01518
Infect_tick_011642	345	1.09784	0	4.40984	0.248952	-2.00606
Infect_tick_014148	1047	2.16872	0	8.70922	0.249014	-2.0057
Infect_tick_016243	303	3.3142	0	13.3019	0.249152	-2.0049
Infect_tick_007622	315	3.83167	0	15.3493	0.249632	-2.00213
Infect_tick_033376	465	3.06556	0	12.2689	0.249864	-2.00078
Infect_tick_012176	297	2.51819	0	10.0576	0.250377	-1.99783
Infect_tick_027624	327	2.05725	0	8.20961	0.25059	-1.9966
Infect_tick_013004	318	2.18166	0	8.69445	0.250926	-1.99467
Infect_tick_032673	972	2.22759	0	8.84682	0.251796	-1.98968
Infect_tick_006722	474	3.09807	0	12.2792	0.252302	-1.98677
Infect_tick_015776	336	1.21582	0	4.81268	0.252628	-1.98491
Infect_tick_026089	336	1.21582	0	4.81268	0.252628	-1.98491
Infect_tick_033135	333	1.23823	0	4.89935	0.252734	-1.98431
Infect_tick_030664	297	1.57387	0	6.22612	0.252785	-1.98402
Infect_tick_032477	798	1.61529	0	6.38704	0.252901	-1.98335
Infect_tick_025145	327	1.28578	0	5.08214	0.253	-1.98279
Infect_tick_026533	327	1.28578	0	5.08214	0.253	-1.98279
Infect_tick_020795	570	1.44436	0	5.70734	0.253071	-1.98239
Infect_tick_014528	309	1.44719	0	5.71851	0.253071	-1.98238
Infect_tick_011728	279	1.81293	0	7.16042	0.253188	-1.98172
Infect_tick_027246	315	1.39074	0	5.49185	0.253237	-1.98144
Infect_tick_015795	375	0.606603	0	2.39095	0.253708	-1.97876
Infect_tick_026045	687	0.953536	0	3.7393	0.255004	-1.97141
Infect_tick_011058	402	1.20671	0	4.73195	0.255013	-1.97136
Infect_tick_007264	423	1.16819	0	4.57986	0.255071	-1.97103
Infect_tick_020183	447	1.77646	0	6.96292	0.255131	-1.97069
Infect_tick_014249	426	2.48248	0	9.726	0.255242	-1.97006
Infect_tick_025827	354	1.53454	0	6.00787	0.255422	-1.96905
Infect_tick_000981	303	2.10904	0	8.25638	0.255444	-1.96892
Infect_tick_019668	339	3.34654	0	13.0962	0.255535	-1.96841
Infect_tick_012022	495	2.64364	0	10.3416	0.255632	-1.96786
Infect_tick_007632	309	2.02607	0	7.91793	0.255884	-1.96644
Infect_tick_027588	309	2.02607	0	7.91793	0.255884	-1.96644
Infect_tick_030241	315	7.78816	0	30.4164	0.256051	-1.96549
Infect_tick_000261	924	2.04032	0	7.94943	0.256662	-1.96206
Infect_tick_008027	393	1.97642	0	7.67304	0.25758	-1.95691
Infect_tick_029379	654	2.75201	0	10.6814	0.257645	-1.95654
Infect_tick_001269	303	3.3142	0	12.8433	0.258049	-1.95428
Infect_tick_006454	327	18.7724	0	72.7137	0.258169	-1.95361
Infect_tick_026384	651	0.63318	0	2.44345	0.259134	-1.94823
Infect_tick_002502	888	1.28535	0	4.9528	0.25952	-1.94608
Infect_tick_017744	348	3.72809	0	14.259	0.261455	-1.93536
Infect_tick_017522	423	1.57175	0	6.00469	0.261754	-1.93372
Infect_tick_003396	309	1.94602	0	7.43045	0.261898	-1.93292
Infect_tick_019802	414	1.30725	0	4.98907	0.262023	-1.93224
Infect_tick_017635	672	2.57227	0	9.81464	0.262085	-1.93189
Infect_tick_013667	306	2.2222	0	8.46929	0.262383	-1.93025
Infect_tick_021795	372	2.38984	0	9.1034	0.262522	-1.92949
Infect_tick_032506	492	0.754789	0	2.87416	0.262612	-1.929
Infect_tick_025630	306	1.17991	0	4.49156	0.262695	-1.92854
Infect_tick_024630	360	0.848694	0	3.2304	0.262721	-1.9284
Infect_tick_015062	372	0.779305	0	2.96553	0.262788	-1.92803
Infect_tick_028561	342	1.87914	0	7.15014	0.262812	-1.9279
Infect_tick_023809	300	1.84709	0	7.02743	0.26284	-1.92774
Infect_tick_024286	333	1.48588	0	5.65309	0.262844	-1.92772
Infect_tick_026719	297	1.2591	0	4.78932	0.262897	-1.92743
Infect_tick_023980	330	1.00956	0	3.8374	0.263084	-1.9264
Infect_tick_014452	327	3.08587	0	11.728	0.26312	-1.92621
Infect_tick_024175	321	1.06943	0	4.06151	0.263308	-1.92517
Infect_tick_024004	312	1.70266	0	6.46456	0.263384	-1.92476
Infect_tick_026934	312	2.27022	0	8.61941	0.263385	-1.92476
Infect_tick_002401	381	3.45286	0	13.0595	0.264395	-1.91924
Infect_tick_014093	444	1.87632	0	7.07337	0.265265	-1.91449
Infect_tick_013737	459	1.22633	0	4.59787	0.266717	-1.90662
Infect_tick_021220	354	2.84986	0	10.6807	0.266823	-1.90604
Infect_tick_010617	441	2.62898	0	9.83803	0.267226	-1.90387
Infect_tick_028600	318	3.54519	0	13.2487	0.267588	-1.90192
Infect_tick_007819	327	2.82872	0	10.5552	0.267993	-1.89973
Infect_tick_013591	570	1.864	0	6.95269	0.268098	-1.89917
Infect_tick_014167	315	3.05963	0	11.4062	0.268243	-1.89839
Infect_tick_022905	348	2.04098	0	7.59733	0.268644	-1.89623
Infect_tick_023537	306	2.65481	0	9.88143	0.268667	-1.89611
Infect_tick_035076	360	1.90956	0	7.10688	0.268692	-1.89598
Infect_tick_026168	330	2.27151	0	8.44229	0.269063	-1.89398
Infect_tick_006652	597	11.271	0	41.8777	0.269141	-1.89357
Infect_tick_006695	315	2.50334	0	9.29391	0.269353	-1.89243
Infect_tick_035205	345	3.23077	0	11.9466	0.270434	-1.88665
Infect_tick_000681	354	1.53454	0	5.6741	0.270446	-1.88659
Infect_tick_029069	336	1.70215	0	6.2935	0.270462	-1.8865
Infect_tick_013697	345	3.93365	0	14.5359	0.270616	-1.88568
Infect_tick_012203	555	1.84636	0	6.8133	0.270993	-1.88367
Infect_tick_005731	315	3.89408	0	14.3633	0.271113	-1.88303
Infect_tick_028794	378	2.31649	0	8.54052	0.271235	-1.88238
Infect_tick_017198	414	2.77791	0	10.2276	0.271609	-1.8804
Infect_tick_032082	420	2.66598	0	9.79181	0.272266	-1.87691
Infect_tick_002505	603	1.06804	0	3.92159	0.272349	-1.87647
Infect_tick_006044	492	2.18417	0	8.01896	0.272376	-1.87633
Infect_tick_027470	324	3.14774	0	11.5552	0.272409	-1.87615
Infect_tick_033226	591	1.39043	0	5.10268	0.27249	-1.87572
Infect_tick_028740	480	2.27568	0	8.34577	0.272675	-1.87475
Infect_tick_010976	561	0.816039	0	2.99157	0.27278	-1.87419
Infect_tick_027919	312	12.4862	0	45.6829	0.273323	-1.87132
Infect_tick_020816	363	1.04351	0	3.81499	0.273529	-1.87023
Infect_tick_026061	357	1.07806	0	3.94024	0.273603	-1.86985
Infect_tick_007941	450	1.83281	0	6.69812	0.273631	-1.8697
Infect_tick_023613	306	1.47489	0	5.38987	0.273641	-1.86964
Infect_tick_026990	507	1.84917	0	6.75431	0.273776	-1.86893
Infect_tick_024498	339	2.39039	0	8.73081	0.273788	-1.86887
Infect_tick_017081	300	3.07848	0	11.2439	0.273791	-1.86885
Infect_tick_025160	300	1.53924	0	5.62194	0.273792	-1.86885
Infect_tick_024215	297	1.57387	0	5.74719	0.27385	-1.86854
Infect_tick_025953	321	1.33679	0	4.87381	0.27428	-1.86628
Infect_tick_023328	324	2.62312	0	9.56296	0.2743	-1.86617
Infect_tick_024724	324	1.31156	0	4.78148	0.2743	-1.86617
Infect_tick_034609	312	5.67554	0	20.6866	0.274358	-1.86587
Infect_tick_014899	579	1.03407	0	3.76635	0.274555	-1.86483
Infect_tick_005841	2022	4.09036	0	14.8747	0.274988	-1.86256
Infect_tick_023404	342	2.96335	0	10.7672	0.27522	-1.86134
Infect_tick_034344	309	1.4667	0	5.32701	0.275333	-1.86075
Infect_tick_000729	780	3.75239	0	13.5943	0.276027	-1.85712
Infect_tick_000450	306	0.99923	0	3.61496	0.276415	-1.85509
Infect_tick_018171	738	1.31108	0	4.73891	0.276663	-1.8538
Infect_tick_023535	300	7.38836	0	26.7042	0.276674	-1.85374
Infect_tick_026388	330	2.01912	0	7.29107	0.276931	-1.8524
Infect_tick_015231	579	1.84899	0	6.67638	0.276945	-1.85233
Infect_tick_026455	309	2.3155	0	8.35782	0.277046	-1.8518
Infect_tick_001588	426	3.87887	0	13.9959	0.277143	-1.8513
Infect_tick_009067	456	2.88788	0	10.4189	0.277177	-1.85112
Infect_tick_014460	312	2.27022	0	8.18844	0.277247	-1.85076
Infect_tick_030421	456	2.75562	0	9.93092	0.277479	-1.84955
Infect_tick_023028	372	2.19068	0	7.88961	0.277666	-1.84858
Infect_tick_019969	357	2.37172	0	8.53718	0.277811	-1.84783
Infect_tick_027656	327	1.64248	0	5.91221	0.277812	-1.84782
Infect_tick_018721	435	2.8418	0	10.2174	0.278133	-1.84615
Infect_tick_005062	327	2.82872	0	10.1643	0.2783	-1.84529
Infect_tick_016108	333	3.46705	0	12.4368	0.278773	-1.84283
Infect_tick_030094	450	2.22107	0	7.96409	0.278886	-1.84225
Infect_tick_022902	918	1.7458	0	6.25925	0.278915	-1.8421
Infect_tick_010265	825	3.95071	0	14.0909	0.280373	-1.83458
Infect_tick_019314	324	1.45668	0	5.19284	0.280517	-1.83384
Infect_tick_033362	756	15.4996	0	55.2184	0.280696	-1.83292
Infect_tick_028919	405	1.53071	0	5.44766	0.280985	-1.83144
Infect_tick_023236	393	2.15609	0	7.67304	0.280996	-1.83138
Infect_tick_008360	348	1.36065	0	4.83466	0.281437	-1.82912
Infect_tick_028677	354	3.2883	0	11.682	0.281484	-1.82887
Infect_tick_033280	360	1.90956	0	6.78384	0.281487	-1.82886
Infect_tick_026274	303	0.903874	0	3.21081	0.28151	-1.82874
Infect_tick_001495	339	3.58558	0	12.7324	0.281611	-1.82823
Infect_tick_020721	300	3.69418	0	13.1179	0.281614	-1.82821
Infect_tick_003958	333	1.48588	0	5.27622	0.281618	-1.82819
Infect_tick_016439	504	1.51706	0	5.38276	0.281837	-1.82707
Infect_tick_018124	330	1.51434	0	5.37237	0.281876	-1.82687
Infect_tick_018967	810	1.40774	0	4.99251	0.28197	-1.82638
Infect_tick_025078	315	1.66889	0	5.91431	0.282178	-1.82532
Infect_tick_014861	312	2.55399	0	9.05038	0.282197	-1.82523
Infect_tick_008858	336	2.29089	0	8.10973	0.282487	-1.82375
Infect_tick_001328	621	1.44039	0	5.0975	0.282568	-1.82333
Infect_tick_022443	357	1.50928	0	5.31328	0.284058	-1.81574
Infect_tick_006946	513	3.34114	0	11.7404	0.284585	-1.81307
Infect_tick_003322	306	3.83472	0	13.4747	0.284587	-1.81306
Infect_tick_015079	546	2.00279	0	7.03604	0.284647	-1.81275
Infect_tick_029915	315	3.61593	0	12.6735	0.285314	-1.80938
Infect_tick_008720	372	1.99153	0	6.97927	0.285349	-1.8092
Infect_tick_017133	348	2.26775	0	7.94266	0.285515	-1.80836
Infect_tick_011294	342	2.34893	0	8.22266	0.285665	-1.8076
Infect_tick_026790	300	3.07848	0	10.7754	0.285695	-1.80745
Infect_tick_005338	327	2.57156	0	8.99148	0.286	-1.80591
Infect_tick_002026	507	1.27131	0	4.44362	0.286098	-1.80542
Infect_tick_003425	360	7.2139	0	25.1971	0.286299	-1.80441
Infect_tick_031398	483	1.37619	0	4.80459	0.286432	-1.80373
Infect_tick_019943	387	1.29375	0	4.51132	0.286779	-1.80199
Infect_tick_009507	390	1.27562	0	4.44641	0.286888	-1.80144
Infect_tick_007563	402	1.20671	0	4.20618	0.28689	-1.80143
Infect_tick_001259	366	1.43775	0	5.00707	0.287144	-1.80015
Infect_tick_013563	1377	0.349507	0	1.21693	0.287204	-1.79985
Infect_tick_007008	342	1.64425	0	5.72011	0.287451	-1.79861
Infect_tick_008928	438	1.62601	0	5.65476	0.287547	-1.79813
Infect_tick_005749	5280	5.48429	0	19.0719	0.287559	-1.79807
Infect_tick_015734	708	2.25104	0	7.8269	0.287603	-1.79785
Infect_tick_006953	696	1.44068	0	5.00802	0.287675	-1.79749
Infect_tick_007469	354	5.4805	0	19.0249	0.28807	-1.79551
Infect_tick_019189	366	3.69707	0	12.8306	0.288145	-1.79513
Infect_tick_016689	4764	3.2477	0	11.2508	0.288664	-1.79254
Infect_tick_028187	321	2.34875	0	8.13121	0.288856	-1.79158
Infect_tick_032222	432	2.87608	0	9.9559	0.288882	-1.79145
Infect_tick_017897	357	2.37172	0	8.20883	0.288923	-1.79124
Infect_tick_001005	489	1.96086	0	6.78022	0.289203	-1.78985
Infect_tick_005056	300	8.00406	0	27.6412	0.28957	-1.78802
Infect_tick_020605	363	3.13052	0	10.8091	0.289619	-1.78777
Infect_tick_032219	894	1.18108	0	4.07654	0.289726	-1.78724
Infect_tick_019085	459	1.09007	0	3.76189	0.289767	-1.78704
Infect_tick_007875	855	0.602852	0	2.07625	0.290356	-1.7841
Infect_tick_008902	474	1.36712	0	4.7046	0.290592	-1.78293
Infect_tick_008349	327	4.88597	0	16.8102	0.290655	-1.78262
Infect_tick_026382	426	0.62062	0	2.13498	0.290691	-1.78244
Infect_tick_019897	480	3.16066	0	10.8689	0.290799	-1.78191
Infect_tick_024050	375	0.784225	0	2.68982	0.291553	-1.77817
Infect_tick_023598	369	1.61778	0	5.54627	0.291688	-1.7775
Infect_tick_020664	366	1.64314	0	5.63296	0.291701	-1.77744
Infect_tick_029958	522	2.2371	0	7.66719	0.291776	-1.77707
Infect_tick_017429	357	2.58733	0	8.86554	0.291841	-1.77674
Infect_tick_020405	357	1.72489	0	5.91036	0.291842	-1.77674
Infect_tick_015778	357	3.44978	0	11.8207	0.291842	-1.77674
Infect_tick_026608	306	2.35983	0	8.0848	0.291885	-1.77653
Infect_tick_030119	345	3.69231	0	12.6493	0.291898	-1.77646
Infect_tick_000872	354	0.876881	0	3.00394	0.29191	-1.7764
Infect_tick_018836	354	1.75376	0	6.00787	0.29191	-1.7764
Infect_tick_009697	303	1.20517	0	4.12819	0.291937	-1.77627
Infect_tick_015426	303	1.20517	0	4.12819	0.291937	-1.77627
Infect_tick_025588	339	2.86847	0	9.82216	0.292041	-1.77576
Infect_tick_001395	297	8.81367	0	30.1727	0.292107	-1.77543
Infect_tick_025666	297	1.2591	0	4.31039	0.292108	-1.77543
Infect_tick_027222	327	1.02862	0	3.51841	0.292354	-1.77421
Infect_tick_019737	327	2.05725	0	7.03681	0.292355	-1.7742
Infect_tick_027673	309	1.15775	0	3.95897	0.292437	-1.7738
Infect_tick_022285	321	3.2083	0	10.9661	0.292565	-1.77317
Infect_tick_027128	318	3.27248	0	11.1786	0.292745	-1.77228
Infect_tick_000611	318	2.18166	0	7.45238	0.292747	-1.77227
Infect_tick_003390	1599	0.993094	0	3.387	0.293208	-1.77001
Infect_tick_030643	303	2.4629	0	8.39761	0.293286	-1.76962
Infect_tick_017732	510	1.60284	0	5.45822	0.293656	-1.7678
Infect_tick_014363	369	2.6289	0	8.93565	0.294204	-1.76511
Infect_tick_029583	477	4.37426	0	14.8572	0.29442	-1.76405
Infect_tick_035074	321	5.64217	0	19.1443	0.294718	-1.76259
Infect_tick_002046	1107	1.69978	0	5.76354	0.294919	-1.76161
Infect_tick_020134	309	3.76269	0	12.7567	0.294958	-1.76142
Infect_tick_006848	306	2.65481	0	8.98311	0.295534	-1.75861
Infect_tick_022910	336	2.18847	0	7.40412	0.295575	-1.75841
Infect_tick_008648	987	0.989402	0	3.34636	0.295665	-1.75796
Infect_tick_029244	498	1.78475	0	6.03543	0.295712	-1.75773
Infect_tick_033732	492	1.82014	0	6.15409	0.295761	-1.7575
Infect_tick_035466	408	2.3491	0	7.93511	0.296039	-1.75614
Infect_tick_035767	456	3.12685	0	10.557	0.296187	-1.75542
Infect_tick_021767	465	1.33285	0	4.4986	0.296281	-1.75496
Infect_tick_008064	1062	5.90495	0	19.8615	0.297306	-1.74998
Infect_tick_019833	828	2.06675	0	6.9412	0.297751	-1.74782
Infect_tick_024356	384	0.937374	0	3.14676	0.297885	-1.74717
Infect_tick_026796	384	0.937374	0	3.14676	0.297885	-1.74717
Infect_tick_001842	501	2.28071	0	7.65423	0.297967	-1.74677
Infect_tick_009651	324	8.91861	0	29.8843	0.298438	-1.7445
Infect_tick_033994	348	2.26775	0	7.59733	0.298493	-1.74423
Infect_tick_004484	303	3.01291	0	10.0911	0.298571	-1.74385
Infect_tick_026191	303	3.01291	0	10.0911	0.298571	-1.74385
Infect_tick_025467	297	1.57387	0	5.26826	0.298746	-1.74301
Infect_tick_000265	462	1.48225	0	4.96112	0.298773	-1.74288
Infect_tick_028063	429	4.90273	0	16.4073	0.298814	-1.74268
Infect_tick_031295	3225	0.377504	0	1.26267	0.298973	-1.74191
Infect_tick_030057	591	9.66347	0	32.3179	0.299013	-1.74172
Infect_tick_024958	309	1.44719	0	4.83874	0.299084	-1.74138
Infect_tick_015867	441	1.6066	0	5.3662	0.299392	-1.73989
Infect_tick_033374	765	0.36681	0	1.22486	0.299471	-1.73951
Infect_tick_013595	306	6.19455	0	20.6612	0.299816	-1.73785
Infect_tick_006479	366	2.25932	0	7.51061	0.300817	-1.73304
Infect_tick_026324	459	0.817555	0	2.71692	0.300912	-1.73258
Infect_tick_032706	327	60.946	0	202.504	0.300962	-1.73235
Infect_tick_034004	336	2.6748	0	8.88494	0.301049	-1.73193
Infect_tick_023447	318	9.99233	0	33.1446	0.301477	-1.72988
Infect_tick_004989	543	1.34798	0	4.46995	0.301565	-1.72946
Infect_tick_015232	612	0.721175	0	2.39124	0.30159	-1.72934
Infect_tick_029383	507	3.00491	0	9.95372	0.301888	-1.72791
Infect_tick_021298	417	0.967644	0	3.20215	0.302186	-1.72649
Infect_tick_001476	462	5.25527	0	17.3639	0.302655	-1.72425
Infect_tick_035457	1341	0.901226	0	2.97747	0.302682	-1.72413
Infect_tick_028734	390	1.4594	0	4.81991	0.302786	-1.72363
Infect_tick_013385	369	2.42668	0	8.01127	0.302908	-1.72305
Infect_tick_016077	372	2.38984	0	7.88961	0.30291	-1.72304
Infect_tick_014877	447	3.70861	0	12.2378	0.303045	-1.72239
Infect_tick_019936	357	1.29367	0	4.26859	0.303067	-1.72229
Infect_tick_005298	306	3.53974	0	11.678	0.303112	-1.72208
Infect_tick_027360	336	1.45898	0	4.81268	0.303153	-1.72188
Infect_tick_008551	300	1.84709	0	6.09044	0.303277	-1.72129
Infect_tick_023478	333	1.48588	0	4.89935	0.303281	-1.72127
Infect_tick_022317	297	1.88864	0	6.22612	0.303341	-1.72099
Infect_tick_027582	330	1.51434	0	4.98862	0.303559	-1.71995
Infect_tick_003570	312	1.70266	0	5.60261	0.303905	-1.71831
Infect_tick_002136	471	2.73986	0	9.0077	0.304169	-1.71706
Infect_tick_020257	459	0.953814	0	3.13491	0.304256	-1.71664
Infect_tick_004829	357	4.09661	0	13.4625	0.304298	-1.71644
Infect_tick_003935	396	5.84819	0	19.1864	0.304809	-1.71402
Infect_tick_004928	360	2.75826	0	9.04512	0.304945	-1.71338
Infect_tick_031693	429	2.14494	0	7.03172	0.305038	-1.71294
Infect_tick_013764	840	0.950687	0	3.11656	0.305044	-1.71291
Infect_tick_035718	375	4.11718	0	13.4491	0.306131	-1.70778
Infect_tick_033223	495	1.92265	0	6.27885	0.306211	-1.7074
Infect_tick_023475	582	1.93098	0	6.30571	0.306227	-1.70733
Infect_tick_035987	1002	1.69786	0	5.54093	0.306421	-1.70641
Infect_tick_023716	348	1.58743	0	5.17999	0.306454	-1.70626
Infect_tick_009608	300	2.15494	0	7.02743	0.306647	-1.70535
Infect_tick_009173	333	1.73352	0	5.65309	0.30665	-1.70534
Infect_tick_027073	297	2.20342	0	7.18399	0.306713	-1.70504
Infect_tick_027377	471	2.08751	0	6.80582	0.306724	-1.70499
Infect_tick_003538	408	3.69145	0	12.0306	0.306838	-1.70445
Infect_tick_024747	330	3.53346	0	11.5122	0.306932	-1.70401
Infect_tick_003434	327	1.80009	0	5.86401	0.306973	-1.70382
Infect_tick_007532	309	2.02607	0	6.59828	0.30706	-1.70341
Infect_tick_034751	309	2.02607	0	6.59828	0.30706	-1.70341
Infect_tick_022117	321	1.87151	0	6.09226	0.307195	-1.70277
Infect_tick_024326	324	1.83618	0	5.97685	0.307215	-1.70268
Infect_tick_011731	444	1.15466	0	3.75773	0.307276	-1.70239
Infect_tick_007516	348	0.680325	0	2.21373	0.307321	-1.70218
Infect_tick_017484	318	1.90895	0	6.21032	0.307384	-1.70189
Infect_tick_034647	450	5.7804	0	18.7979	0.307502	-1.70133
Infect_tick_009334	390	4.16944	0	13.5493	0.307724	-1.70029
Infect_tick_034200	513	2.0418	0	6.62863	0.308027	-1.69887
Infect_tick_006740	564	1.85819	0	6.02669	0.308327	-1.69747
Infect_tick_000751	963	2.5824	0	8.36796	0.308606	-1.69616
Infect_tick_021290	474	1.16178	0	3.76298	0.308739	-1.69554
Infect_tick_010019	369	3.23557	0	10.4763	0.308847	-1.69504
Infect_tick_020421	345	1.84615	0	5.97328	0.309068	-1.694
Infect_tick_026810	303	2.41033	0	7.79769	0.309108	-1.69382
Infect_tick_033746	351	5.35141	0	17.3124	0.309109	-1.69381
Infect_tick_025978	342	1.87914	0	6.07762	0.30919	-1.69343
Infect_tick_008919	303	7.1571	0	23.1463	0.309211	-1.69333
Infect_tick_031706	519	1.38124	0	4.46692	0.309215	-1.69332
Infect_tick_007342	606	1.84441	0	5.95926	0.309503	-1.69197
Infect_tick_010311	525	0.671779	0	2.17043	0.309514	-1.69192
Infect_tick_020541	429	1.37889	0	4.45342	0.309625	-1.69141
Infect_tick_015443	366	1.84853	0	5.9459	0.310892	-1.68552
Infect_tick_035103	351	0.986449	0	3.1696	0.311222	-1.68398
Infect_tick_019161	300	2.77064	0	8.90141	0.311259	-1.68381
Infect_tick_029210	300	2.77064	0	8.90141	0.311259	-1.68381
Infect_tick_004612	417	1.89873	0	6.09222	0.311665	-1.68193
Infect_tick_012458	381	1.90238	0	6.09465	0.312139	-1.67974
Infect_tick_015642	486	1.48581	0	4.75638	0.312383	-1.67861
Infect_tick_024569	831	1.60361	0	5.13268	0.312431	-1.67839
Infect_tick_025677	330	5.39011	0	17.2482	0.312503	-1.67806
Infect_tick_010488	336	2.43164	0	7.77433	0.312778	-1.67679
Infect_tick_014868	351	2.22975	0	7.12862	0.312788	-1.67674
Infect_tick_017020	339	2.39039	0	7.63946	0.3129	-1.67622
Infect_tick_004038	369	6.26891	0	20.0282	0.313004	-1.67575
Infect_tick_030284	867	1.19669	0	3.81931	0.313326	-1.67426
Infect_tick_023952	327	2.82872	0	8.99148	0.3146	-1.66841
Infect_tick_007038	387	2.21787	0	7.04894	0.314639	-1.66823
Infect_tick_019604	573	1.52781	0	4.85559	0.31465	-1.66818
Infect_tick_026091	576	1.51598	0	4.81768	0.31467	-1.66809
Infect_tick_019787	360	1.38034	0	4.38574	0.314734	-1.6678
Infect_tick_001291	402	2.06865	0	6.57216	0.31476	-1.66768
Infect_tick_035859	369	2.42668	0	7.70315	0.315024	-1.66646
Infect_tick_021809	447	1.99695	0	6.33743	0.315104	-1.6661
Infect_tick_005456	348	2.7213	0	8.63332	0.315209	-1.66562
Infect_tick_007827	342	5.63743	0	17.8753	0.315375	-1.66486
Infect_tick_023217	327	9.96871	0	31.5952	0.315513	-1.66423
Infect_tick_021501	396	2.30383	0	7.29625	0.315755	-1.66312
Infect_tick_010113	375	2.54873	0	8.06947	0.315849	-1.6627
Infect_tick_004100	564	1.85819	0	5.87602	0.316233	-1.66094
Infect_tick_002942	303	3.91679	0	12.3846	0.316263	-1.6608
Infect_tick_034668	834	2.70954	0	8.56325	0.316415	-1.66011
Infect_tick_015326	579	1.97414	0	6.22896	0.316929	-1.65777
Infect_tick_000053	345	3.23077	0	10.1897	0.317062	-1.65716
Infect_tick_007998	300	4.30988	0	13.5864	0.31722	-1.65644
Infect_tick_007823	792	0.513191	0	1.61728	0.317317	-1.656
Infect_tick_000452	468	2.50518	0	7.89002	0.317513	-1.65511
Infect_tick_026592	312	3.97288	0	12.4981	0.317879	-1.65345
Infect_tick_022489	498	2.85561	0	8.96171	0.318646	-1.64998
Infect_tick_017994	981	0.691093	0	2.16671	0.31896	-1.64855
Infect_tick_026729	408	2.68261	0	8.3796	0.320136	-1.64324
Infect_tick_032256	735	6.82094	0	21.3034	0.320181	-1.64304
Infect_tick_015527	771	1.15648	0	3.60874	0.320466	-1.64175
Infect_tick_023194	1881	0.919211	0	2.86606	0.320723	-1.6406
Infect_tick_029409	1896	1.10681	0	3.44726	0.321069	-1.63904
Infect_tick_004399	1893	1.78452	0	5.55746	0.321104	-1.63889
Infect_tick_011366	411	4.13795	0	12.8843	0.321162	-1.63863
Infect_tick_014775	480	4.93063	0	15.3329	0.321572	-1.63679
Infect_tick_019496	315	6.11927	0	19.0103	0.321892	-1.63535
Infect_tick_033850	324	6.03318	0	18.7275	0.322156	-1.63417
Infect_tick_006855	1011	2.6954	0	8.35708	0.322529	-1.6325
Infect_tick_005574	345	3.91534	0	12.1343	0.322667	-1.63188
Infect_tick_014138	432	1.71844	0	5.32525	0.322697	-1.63175
Infect_tick_032314	693	2.39147	0	7.38906	0.32365	-1.62749
Infect_tick_027890	348	7.93713	0	24.5186	0.323719	-1.62719
Infect_tick_035002	684	1.18376	0	3.64894	0.324412	-1.6241
Infect_tick_001512	558	2.9826	0	9.18722	0.324647	-1.62306
Infect_tick_027804	543	1.76275	0	5.42779	0.324764	-1.62254
Infect_tick_024133	540	0.941353	0	2.89814	0.324813	-1.62232
Infect_tick_025376	420	1.11438	0	3.42894	0.324993	-1.62152
Infect_tick_013772	513	2.0418	0	6.27975	0.32514	-1.62087
Infect_tick_022990	504	1.28367	0	3.94735	0.325198	-1.62061
Infect_tick_025289	495	0.600828	0	1.84672	0.325349	-1.61994
Infect_tick_025781	477	1.66052	0	5.0968	0.325797	-1.61796
Infect_tick_005008	477	4.59837	0	14.1142	0.325797	-1.61795
Infect_tick_025267	471	5.47972	0	16.8144	0.325894	-1.61752
Infect_tick_002224	462	2.02126	0	6.2014	0.325936	-1.61734
Infect_tick_026399	459	0.953814	0	2.92592	0.325988	-1.61711
Infect_tick_015534	525	3.06391	0	9.39267	0.326202	-1.61616
Infect_tick_026423	450	0.986898	0	3.02496	0.326252	-1.61594
Infect_tick_026927	450	1.55084	0	4.7535	0.326252	-1.61594
Infect_tick_015421	843	2.67184	0	8.18637	0.326377	-1.61539
Infect_tick_011406	444	3.1753	0	9.72588	0.326479	-1.61494
Infect_tick_022166	429	1.07247	0	3.28147	0.326826	-1.6134
Infect_tick_017648	426	2.32732	0	7.11658	0.327028	-1.61251
Infect_tick_025258	423	1.41457	0	4.32337	0.327192	-1.61179
Infect_tick_022268	420	2.06957	0	6.32402	0.327255	-1.61151
Infect_tick_026280	414	1.63407	0	4.98907	0.32753	-1.6103
Infect_tick_026923	384	2.43717	0	7.43779	0.327674	-1.60967
Infect_tick_015409	378	0.772164	0	2.356	0.327744	-1.60936
Infect_tick_018109	381	0.951191	0	2.90222	0.327746	-1.60935
Infect_tick_030101	381	2.4731	0	7.54576	0.327747	-1.60935
Infect_tick_024531	387	0.739288	0	2.25566	0.327748	-1.60934
Infect_tick_017208	408	3.35586	0	10.2389	0.327756	-1.60931
Infect_tick_006818	408	1.51014	0	4.60748	0.327758	-1.6093
Infect_tick_000934	405	2.3811	0	7.26355	0.327815	-1.60905
Infect_tick_027722	393	1.4374	0	4.38459	0.32783	-1.60898
Infect_tick_035255	390	2.00455	0	6.11381	0.327872	-1.60879
Infect_tick_012767	402	1.55149	0	4.73195	0.327875	-1.60878
Infect_tick_010398	399	1.22352	0	3.73093	0.32794	-1.6085
Infect_tick_016151	399	1.22352	0	3.73093	0.32794	-1.6085
Infect_tick_008681	738	2.39221	0	7.29421	0.32796	-1.60841
Infect_tick_025198	369	1.01111	0	3.08126	0.328148	-1.60758
Infect_tick_027090	369	1.61778	0	4.93001	0.328149	-1.60758
Infect_tick_014638	369	1.21334	0	3.69751	0.328151	-1.60757
Infect_tick_024123	366	1.84853	0	5.63296	0.328163	-1.60751
Infect_tick_018006	366	2.8755	0	8.76238	0.328164	-1.60751
Infect_tick_030913	366	2.8755	0	8.76238	0.328164	-1.60751
Infect_tick_022350	609	3.57483	0	10.8916	0.328219	-1.60727
Infect_tick_032533	363	3.75663	0	11.445	0.328233	-1.60721
Infect_tick_017496	363	1.25221	0	3.81499	0.328234	-1.6072
Infect_tick_022024	306	1.47489	0	4.49156	0.328369	-1.60661
Infect_tick_004233	306	4.42468	0	13.4747	0.328369	-1.60661
Infect_tick_023153	306	2.35983	0	7.18649	0.32837	-1.6066
Infect_tick_014920	306	2.65481	0	8.0848	0.328371	-1.6066
Infect_tick_010468	306	3.83472	0	11.678	0.328371	-1.6066
Infect_tick_002788	345	1.61538	0	4.91917	0.328385	-1.60654
Infect_tick_033142	345	2.07692	0	6.32465	0.328385	-1.60654
Infect_tick_026115	345	1.15385	0	3.51369	0.328387	-1.60653
Infect_tick_029398	354	3.72674	0	11.3482	0.328399	-1.60648
Infect_tick_002499	360	2.12174	0	6.4608	0.328402	-1.60646
Infect_tick_007775	336	2.6748	0	8.14453	0.328417	-1.6064
Infect_tick_017704	336	2.43164	0	7.40412	0.328417	-1.6064
Infect_tick_004415	303	3.91679	0	11.9259	0.328427	-1.60635
Infect_tick_007283	303	2.71162	0	8.25638	0.328427	-1.60635
Infect_tick_035938	303	2.71162	0	8.25638	0.328427	-1.60635
Infect_tick_026839	303	1.80775	0	5.50425	0.328428	-1.60635
Infect_tick_015088	351	1.56083	0	4.75242	0.328428	-1.60635
Infect_tick_025447	351	1.56083	0	4.75242	0.328428	-1.60635
Infect_tick_025360	342	4.69786	0	14.3003	0.328515	-1.60597
Infect_tick_034841	339	1.19519	0	3.63784	0.328544	-1.60584
Infect_tick_015395	300	3.38633	0	10.3069	0.32855	-1.60582
Infect_tick_020453	300	3.38633	0	10.3069	0.32855	-1.60582
Infect_tick_015853	300	2.15494	0	6.55893	0.328551	-1.60581
Infect_tick_028118	300	2.15494	0	6.55893	0.328551	-1.60581
Infect_tick_015203	300	5.54127	0	16.8658	0.328551	-1.60581
Infect_tick_027589	333	1.23823	0	3.76873	0.328554	-1.6058
Infect_tick_033038	333	2.47646	0	7.53746	0.328554	-1.6058
Infect_tick_017023	333	2.72411	0	8.2912	0.328554	-1.6058
Infect_tick_027143	297	1.88864	0	5.74719	0.32862	-1.60551
Infect_tick_035118	297	1.88864	0	5.74719	0.32862	-1.60551
Infect_tick_018849	297	2.51819	0	7.66292	0.32862	-1.60551
Infect_tick_021913	297	1.57387	0	4.78932	0.328621	-1.6055
Infect_tick_014793	297	1.2591	0	3.83146	0.328621	-1.6055
Infect_tick_025394	327	2.3144	0	7.03681	0.328899	-1.60428
Infect_tick_018952	327	1.54294	0	4.69121	0.3289	-1.60428
Infect_tick_032828	309	1.15775	0	3.51908	0.328992	-1.60387
Infect_tick_024912	309	2.60494	0	7.91793	0.328993	-1.60387
Infect_tick_024361	321	2.40623	0	7.31071	0.329138	-1.60324
Infect_tick_000739	321	4.01038	0	12.1845	0.329138	-1.60324
Infect_tick_015755	324	2.88543	0	8.76605	0.32916	-1.60314
Infect_tick_026272	315	1.39074	0	4.2245	0.329208	-1.60293
Infect_tick_019781	315	1.66889	0	5.0694	0.329209	-1.60293
Infect_tick_025463	318	1.36353	0	4.14021	0.329338	-1.60236
Infect_tick_025159	318	0.545414	0	1.65609	0.329338	-1.60236
Infect_tick_025803	318	2.72707	0	8.28043	0.329339	-1.60235
Infect_tick_010604	318	5.18143	0	15.7328	0.329339	-1.60235
Infect_tick_024093	318	2.18166	0	6.62434	0.32934	-1.60235
Infect_tick_031133	495	1.57589	0	4.78032	0.329662	-1.60094
Infect_tick_025442	606	2.54704	0	7.71995	0.32993	-1.59977
Infect_tick_008961	342	8.14151	0	24.668	0.330043	-1.59927
Infect_tick_011443	462	5.12052	0	15.5035	0.330282	-1.59823
Infect_tick_022199	570	2.46332	0	7.44644	0.330805	-1.59595
Infect_tick_002456	642	1.85713	0	5.60766	0.331177	-1.59432
Infect_tick_031395	612	1.99093	0	6.00768	0.331397	-1.59337
Infect_tick_015544	765	1.20263	0	3.62214	0.332022	-1.59065
Infect_tick_022487	747	1.17656	0	3.53744	0.332602	-1.58813
Infect_tick_001907	327	0.637508	0	1.91377	0.333116	-1.5859
Infect_tick_018639	711	2.37779	0	7.13319	0.333342	-1.58493
Infect_tick_030627	327	9.51478	0	28.5382	0.333405	-1.58465
Infect_tick_014913	363	5.35112	0	16.0445	0.333517	-1.58417
Infect_tick_021525	351	6.91224	0	20.707	0.333812	-1.58289
Infect_tick_015042	498	2.26069	0	6.767	0.334076	-1.58175
Infect_tick_007473	465	2.6657	0	7.9748	0.334265	-1.58093
Infect_tick_020948	309	8.97258	0	26.833	0.334386	-1.58041
Infect_tick_007767	432	3.3302	0	9.9559	0.334495	-1.57994
Infect_tick_022736	474	2.45264	0	7.3279	0.334699	-1.57906
Infect_tick_004810	387	4.43573	0	13.252	0.334722	-1.57897
Infect_tick_010951	324	7.86936	0	23.509	0.334738	-1.57889
Infect_tick_017412	423	3.45784	0	10.3281	0.334799	-1.57863
Infect_tick_010934	303	7.53228	0	22.4757	0.33513	-1.57721
Infect_tick_000342	549	1.631	0	4.86625	0.335166	-1.57705
Infect_tick_005916	519	1.78153	0	5.30952	0.335535	-1.57546
Infect_tick_004623	474	2.19447	0	6.53569	0.335767	-1.57447
Infect_tick_003531	486	1.98109	0	5.89791	0.335897	-1.57391
Infect_tick_022001	771	3.15185	0	9.37394	0.336235	-1.57246
Infect_tick_008625	330	5.30019	0	15.7334	0.336875	-1.56971
Infect_tick_008669	534	1.49019	0	4.42337	0.33689	-1.56965
Infect_tick_001263	405	3.74173	0	11.0982	0.337147	-1.56855
Infect_tick_012461	507	1.61803	0	4.79911	0.337152	-1.56853
Infect_tick_006708	1245	1.4038	0	4.16312	0.337199	-1.56833
Infect_tick_008498	435	2.39309	0	7.09338	0.337369	-1.5676
Infect_tick_002776	870	1.70546	0	5.05289	0.337522	-1.56695
Infect_tick_003716	564	1.2714	0	3.76668	0.337539	-1.56688
Infect_tick_019649	630	2.07445	0	6.145	0.337583	-1.56668
Infect_tick_034963	339	0.990802	0	2.93464	0.337623	-1.56651
Infect_tick_019472	333	2.97175	0	8.79992	0.337702	-1.56618
Infect_tick_014152	1104	5.38799	0	15.9542	0.337716	-1.56612
Infect_tick_017301	471	1.82657	0	5.40462	0.337965	-1.56506
Infect_tick_012523	369	3.43779	0	10.1682	0.338092	-1.56451
Infect_tick_031429	621	2.03349	0	6.01243	0.338214	-1.56399
Infect_tick_027688	375	3.1369	0	9.26494	0.338577	-1.56244
Infect_tick_014832	699	1.36505	0	4.03083	0.338652	-1.56212
Infect_tick_028838	480	1.64354	0	4.85219	0.338721	-1.56183
Infect_tick_032504	330	4.29063	0	12.6634	0.338821	-1.5614
Infect_tick_016578	357	3.44978	0	10.1789	0.338915	-1.56101
Infect_tick_008460	345	3.69231	0	10.8924	0.33898	-1.56073
Infect_tick_029057	558	3.20441	0	9.45	0.339091	-1.56026
Infect_tick_005506	405	2.55118	0	7.52296	0.339119	-1.56014
Infect_tick_025134	453	1.81181	0	5.34151	0.339194	-1.55982
Infect_tick_021177	543	1.51613	0	4.46979	0.339195	-1.55981
Infect_tick_014188	375	2.94084	0	8.6672	0.339307	-1.55934
Infect_tick_018786	462	3.36876	0	9.92224	0.339516	-1.55845
Infect_tick_015136	363	3.13052	0	9.21956	0.339552	-1.5583
Infect_tick_009291	384	5.2493	0	15.4477	0.339811	-1.5572
Infect_tick_011123	318	8.72662	0	25.6693	0.339963	-1.55655
Infect_tick_009560	1248	2.18009	0	6.40602	0.340319	-1.55504
Infect_tick_000507	324	3.93468	0	11.5552	0.340512	-1.55422
Infect_tick_000253	336	3.40429	0	9.99556	0.34058	-1.55393
Infect_tick_024478	318	4.0906	0	12.0066	0.340696	-1.55344
Infect_tick_012526	486	1.362	0	3.99536	0.340895	-1.5526
Infect_tick_028168	765	1.72258	0	5.05209	0.340964	-1.55231
Infect_tick_020804	330	7.06692	0	20.722	0.341035	-1.55201
Infect_tick_016903	2121	4.01658	0	11.773	0.341169	-1.55144
Infect_tick_021393	390	34.2596	0	100.322	0.341496	-1.55006
Infect_tick_031535	354	2.84986	0	8.34427	0.341535	-1.54989
Infect_tick_011552	465	3.28825	0	9.61066	0.342146	-1.54732
Infect_tick_005494	1617	10.187	0	29.7647	0.342251	-1.54687
Infect_tick_031282	1077	1.03457	0	3.02164	0.342387	-1.5463
Infect_tick_007431	372	2.38984	0	6.97927	0.34242	-1.54616
Infect_tick_029964	336	2.91796	0	8.51474	0.342695	-1.545
Infect_tick_010952	1593	5.41299	0	15.778	0.343072	-1.54342
Infect_tick_003762	366	4.72403	0	13.7695	0.343079	-1.54339
Infect_tick_000042	768	3.77784	0	11.0046	0.343296	-1.54247
Infect_tick_016658	462	6.03031	0	17.5583	0.343445	-1.54185
Infect_tick_002710	306	10.0293	0	29.1951	0.343527	-1.54151
Infect_tick_017898	399	1.92268	0	5.59639	0.343557	-1.54138
Infect_tick_019344	363	2.29572	0	6.67623	0.343865	-1.54009
Infect_tick_028113	540	2.82406	0	8.2114	0.343919	-1.53986
Infect_tick_012598	357	2.37172	0	6.89542	0.343956	-1.5397
Infect_tick_034575	300	6.96021	0	20.23	0.344054	-1.53929
Infect_tick_002477	336	2.6748	0	7.77433	0.344055	-1.53929
Infect_tick_012147	531	0.96655	0	2.80917	0.34407	-1.53923
Infect_tick_008901	390	4.23958	0	12.314	0.344289	-1.53831
Infect_tick_009354	573	2.48269	0	7.20981	0.344349	-1.53806
Infect_tick_023918	420	1.59197	0	4.6214	0.344478	-1.53752
Infect_tick_020877	417	1.61274	0	4.68007	0.344597	-1.53702
Infect_tick_028316	360	4.95685	0	14.3752	0.34482	-1.53609
Infect_tick_005148	516	6.85516	0	19.8759	0.344898	-1.53576
Infect_tick_020993	312	3.12155	0	9.05038	0.344908	-1.53572
Infect_tick_030698	510	3.46495	0	10.0444	0.344963	-1.53548
Infect_tick_013188	387	1.84822	0	5.3572	0.344997	-1.53534
Infect_tick_016946	303	5.49833	0	15.9336	0.345078	-1.53501
Infect_tick_035544	696	1.89151	0	5.47829	0.345274	-1.53419
Infect_tick_035081	369	2.02223	0	5.85439	0.345421	-1.53357
Infect_tick_016758	642	1.29192	0	3.73844	0.345577	-1.53292
Infect_tick_000953	303	3.01291	0	8.71506	0.345713	-1.53235
Infect_tick_004751	342	2.34893	0	6.79263	0.345806	-1.53197
Infect_tick_026243	333	2.47646	0	7.16058	0.345846	-1.5318
Infect_tick_006453	468	12.5259	0	36.2132	0.345893	-1.5316
Infect_tick_018429	297	3.14774	0	9.09971	0.345917	-1.5315
Infect_tick_008214	768	2.39263	0	6.91439	0.346036	-1.531
Infect_tick_032998	513	1.425	0	4.11689	0.346135	-1.53059
Infect_tick_016374	420	1.43278	0	4.13494	0.346506	-1.52905
Infect_tick_011670	447	2.42486	0	6.99302	0.346754	-1.52801
Infect_tick_008738	414	1.47066	0	4.24071	0.346796	-1.52784
Infect_tick_009611	603	2.03496	0	5.8663	0.34689	-1.52745
Infect_tick_014129	594	2.08098	0	5.99727	0.346988	-1.52704
Infect_tick_025963	378	1.73737	0	5.00651	0.347022	-1.5269
Infect_tick_035844	348	3.29331	0	9.48751	0.347121	-1.52649
Infect_tick_025318	369	1.82001	0	5.23814	0.347453	-1.52511
Infect_tick_023638	372	1.79238	0	5.15859	0.347455	-1.5251
Infect_tick_016738	366	1.84853	0	5.32002	0.347467	-1.52505
Infect_tick_025804	303	2.71162	0	7.79769	0.347747	-1.52389
Infect_tick_029362	303	2.71162	0	7.79769	0.347747	-1.52389
Infect_tick_012553	342	2.11404	0	6.07762	0.34784	-1.5235
Infect_tick_023160	300	2.77064	0	7.96442	0.347877	-1.52335
Infect_tick_026361	300	2.77064	0	7.96442	0.347877	-1.52335
Infect_tick_034730	867	11.5395	0	33.1619	0.347975	-1.52295
Infect_tick_011634	963	6.05691	0	17.3908	0.348282	-1.52167
Infect_tick_011784	507	1.7336	0	4.97686	0.348332	-1.52146
Infect_tick_028547	357	5.60589	0	16.0893	0.348423	-1.52109
Infect_tick_030320	1308	3.4971	0	10.0274	0.348754	-1.51972
Infect_tick_011983	627	1.16969	0	3.35149	0.349006	-1.51868
Infect_tick_012798	420	2.54716	0	7.29695	0.349072	-1.5184
Infect_tick_025907	327	4.37767	0	12.5387	0.349133	-1.51815
Infect_tick_006199	468	1.97778	0	5.66463	0.349145	-1.5181
Infect_tick_017983	384	2.9996	0	8.58207	0.349519	-1.51656
Infect_tick_000184	336	8.0244	0	22.9528	0.349604	-1.5162
Infect_tick_031953	585	3.78718	0	10.8318	0.349635	-1.51608
Infect_tick_028663	465	2.93227	0	8.38376	0.349756	-1.51558
Infect_tick_028538	318	4.63602	0	13.2487	0.349923	-1.51489
Infect_tick_002983	609	1.51932	0	4.341	0.349993	-1.5146
Infect_tick_014106	306	2.35983	0	6.73734	0.350261	-1.5135
Infect_tick_021392	2409	25.7245	0	73.4401	0.350279	-1.51342
Infect_tick_009775	552	2.46337	0	7.03194	0.350312	-1.51329
Infect_tick_028347	303	2.41033	0	6.88031	0.350323	-1.51324
Infect_tick_027755	318	6.81767	0	19.459	0.350361	-1.51309
Infect_tick_017651	342	1.87914	0	5.3626	0.350416	-1.51286
Infect_tick_016270	984	3.49451	0	9.95134	0.35116	-1.5098
Infect_tick_023219	312	2.27022	0	6.46456	0.351179	-1.50972
Infect_tick_004367	1017	2.0982	0	5.97445	0.351196	-1.50965
Infect_tick_005137	318	2.18166	0	6.21032	0.351296	-1.50924
Infect_tick_013724	420	2.38513	0	6.78621	0.351467	-1.50854
Infect_tick_005069	369	3.03334	0	8.62752	0.351589	-1.50804
Infect_tick_033474	816	4.99558	0	14.2042	0.351697	-1.50759
Infect_tick_005495	351	15.1623	0	43.1112	0.351702	-1.50757
Infect_tick_005351	414	3.91069	0	11.1174	0.351763	-1.50732
Infect_tick_021646	378	3.57565	0	10.1639	0.351799	-1.50718
Infect_tick_006725	591	2.91727	0	8.29026	0.351891	-1.5068
Infect_tick_033548	330	3.78585	0	10.7447	0.352346	-1.50494
Infect_tick_032487	333	5.44821	0	15.4518	0.352594	-1.50392
Infect_tick_005766	774	1.12158	0	3.18061	0.35263	-1.50377
Infect_tick_003259	882	1.73244	0	4.9129	0.352631	-1.50377
Infect_tick_011696	396	2.48105	0	7.02602	0.353123	-1.50176
Infect_tick_032613	399	2.44705	0	6.92887	0.353167	-1.50158
Infect_tick_031797	1095	7.66867	0	21.7111	0.353214	-1.50138
Infect_tick_014583	369	2.83112	0	8.01127	0.353392	-1.50066
Infect_tick_019285	369	4.24668	0	12.0169	0.353392	-1.50066
Infect_tick_025940	357	1.50928	0	4.26859	0.353578	-1.4999
Infect_tick_035687	306	4.1297	0	11.678	0.353631	-1.49968
Infect_tick_035847	336	1.70215	0	4.81268	0.35368	-1.49948
Infect_tick_026623	303	2.10904	0	5.96294	0.353691	-1.49944
Infect_tick_020129	300	2.15494	0	6.09044	0.353823	-1.4989
Infect_tick_029275	330	1.76673	0	4.98862	0.354152	-1.49756
Infect_tick_014778	558	11.9304	0	33.6865	0.35416	-1.49753
Infect_tick_014940	552	3.03261	0	8.56181	0.354202	-1.49736
Infect_tick_025514	324	1.83618	0	5.17994	0.354479	-1.49623
Infect_tick_008534	1299	2.67711	0	7.55139	0.354519	-1.49607
Infect_tick_025893	513	1.57084	0	4.42943	0.354637	-1.49558
Infect_tick_018752	318	1.90895	0	5.38228	0.354673	-1.49544
Infect_tick_017650	435	2.8418	0	8.00866	0.354841	-1.49476
Infect_tick_032705	336	3.89062	0	10.9636	0.354867	-1.49465
Infect_tick_016156	303	6.02583	0	16.9714	0.355058	-1.49387
Infect_tick_019961	483	1.5013	0	4.22804	0.355082	-1.49378
Infect_tick_007066	417	6.12841	0	17.2424	0.355427	-1.49238
Infect_tick_004923	732	4.09885	0	11.5303	0.355485	-1.49214
Infect_tick_021606	369	2.6289	0	7.39502	0.355496	-1.49209
Infect_tick_015476	363	5.42624	0	15.26	0.355586	-1.49173
Infect_tick_020166	363	2.71312	0	7.62998	0.355587	-1.49173
Infect_tick_026027	348	2.94808	0	8.28799	0.355705	-1.49125
Infect_tick_034259	333	3.2194	0	9.04495	0.355933	-1.49032
Infect_tick_006457	786	6.95885	0	19.5481	0.355986	-1.49011
Infect_tick_033829	447	1.71167	0	4.8077	0.356027	-1.48994
Infect_tick_002346	1095	1.46998	0	4.12647	0.356232	-1.48911
Infect_tick_028454	537	1.79374	0	5.03458	0.356284	-1.4889
Infect_tick_011727	1443	2.54119	0	7.13068	0.356374	-1.48854
Infect_tick_017669	312	3.6891	0	10.3433	0.356666	-1.48736
Infect_tick_021760	300	5.84912	0	16.3973	0.356712	-1.48717
Infect_tick_011543	327	14.6579	0	41.0481	0.357091	-1.48564
Infect_tick_000673	456	5.51123	0	15.4246	0.357301	-1.48479
Infect_tick_014750	747	3.99689	0	11.1836	0.357388	-1.48443
Infect_tick_027867	384	2.2497	0	6.29352	0.357463	-1.48413
Infect_tick_035633	384	3.37455	0	9.44027	0.357463	-1.48413
Infect_tick_020062	1095	0.765341	0	2.14068	0.357522	-1.48389
Infect_tick_016720	399	1.04873	0	2.93144	0.357753	-1.48297
Infect_tick_007760	399	2.09747	0	5.86289	0.357754	-1.48296
Infect_tick_025162	375	2.35267	0	6.57512	0.357814	-1.48272
Infect_tick_020209	729	1.75689	0	4.90947	0.357857	-1.48254
Infect_tick_000860	486	2.72399	0	7.61021	0.357939	-1.48221
Infect_tick_027710	429	3.52384	0	9.84441	0.357953	-1.48216
Infect_tick_001150	363	2.50442	0	6.99415	0.358074	-1.48167
Infect_tick_025848	363	2.50442	0	6.99415	0.358074	-1.48167
Infect_tick_016166	444	2.45364	0	6.85233	0.358074	-1.48167
Infect_tick_023317	363	1.25221	0	3.49707	0.358074	-1.48167
Infect_tick_026461	363	1.25221	0	3.49707	0.358074	-1.48167
Infect_tick_021287	678	10.0863	0	28.16	0.358178	-1.48125
Infect_tick_024336	360	1.27304	0	3.55344	0.358256	-1.48094
Infect_tick_024460	336	1.45898	0	4.07227	0.358272	-1.48087
Infect_tick_017513	351	4.01356	0	11.2021	0.358286	-1.48081
Infect_tick_008193	420	2.58797	0	7.22243	0.358324	-1.48066
Infect_tick_014043	342	2.81872	0	7.86515	0.358381	-1.48043
Infect_tick_020358	339	1.43423	0	4.00162	0.358412	-1.48031
Infect_tick_012564	339	2.86847	0	8.00324	0.358414	-1.4803
Infect_tick_017814	1041	14.2344	0	39.7143	0.35842	-1.48028
Infect_tick_008172	327	1.54294	0	4.30027	0.358801	-1.47875
Infect_tick_002518	450	1.55084	0	4.32137	0.358877	-1.47844
Infect_tick_001981	657	3.98397	0	11.0949	0.359081	-1.47762
Infect_tick_025346	312	1.70266	0	4.74067	0.35916	-1.4773
Infect_tick_001041	633	3.79078	0	10.5535	0.359196	-1.47715
Infect_tick_010276	357	4.95906	0	13.7908	0.359592	-1.47557
Infect_tick_035646	390	3.09794	0	8.61491	0.359602	-1.47553
Infect_tick_010940	504	1.68029	0	4.67123	0.35971	-1.47509
Infect_tick_007621	489	2.82553	0	7.85452	0.359733	-1.475
Infect_tick_012382	348	3.85518	0	10.7053	0.360119	-1.47346
Infect_tick_034599	330	5.80497	0	16.1171	0.360175	-1.47323
Infect_tick_000950	438	4.10173	0	11.3802	0.360427	-1.47222
Infect_tick_030806	435	2.39309	0	6.63575	0.360636	-1.47138
Infect_tick_035668	402	1.89626	0	5.25773	0.360661	-1.47128
Infect_tick_027164	558	1.4913	0	4.13425	0.360718	-1.47106
Infect_tick_008112	342	6.57701	0	18.2329	0.360722	-1.47104
Infect_tick_028429	441	2.29222	0	6.35409	0.360747	-1.47094
Infect_tick_008597	351	0.976	0	2.70444	0.360888	-1.47038
Infect_tick_033361	645	18.768	0	51.9918	0.36098	-1.47001
Infect_tick_008846	423	2.51479	0	6.96544	0.361038	-1.46978
Infect_tick_031146	801	0.872128	0	2.41428	0.361237	-1.46898
Infect_tick_009252	336	2.6748	0	7.40412	0.361258	-1.4689
Infect_tick_000177	303	3.3142	0	9.17375	0.36127	-1.46885
Infect_tick_008354	351	2.45273	0	6.78916	0.361271	-1.46884
Infect_tick_008373	4941	3.01054	0	8.32759	0.361514	-1.46788
Infect_tick_007281	330	2.77629	0	7.67481	0.361741	-1.46697
Infect_tick_002955	396	2.83549	0	7.83671	0.361821	-1.46665
Infect_tick_025380	309	3.18382	0	8.79771	0.361892	-1.46637
Infect_tick_014572	369	3.23557	0	8.93565	0.362097	-1.46555
Infect_tick_024608	474	3.87259	0	10.6948	0.3621	-1.46554
Infect_tick_021428	381	7.99001	0	22.0568	0.362247	-1.46495
Infect_tick_017633	1770	2.64769	0	7.3062	0.362389	-1.46439
Infect_tick_021145	336	3.89062	0	10.736	0.36239	-1.46438
Infect_tick_016898	303	4.82066	0	13.3019	0.362404	-1.46433
Infect_tick_029865	582	1.77238	0	4.8876	0.362628	-1.46344
Infect_tick_027819	327	4.1145	0	11.3371	0.362923	-1.46226
Infect_tick_007401	333	5.20057	0	14.3212	0.363138	-1.46141
Infect_tick_006709	2205	3.38733	0	9.31988	0.363452	-1.46016
Infect_tick_013545	636	1.88246	0	5.17821	0.363535	-1.45983
Infect_tick_025053	1659	3.19971	0	8.79615	0.363763	-1.45893
Infect_tick_016602	645	1.08367	0	2.97779	0.363918	-1.45832
Infect_tick_015813	1551	9.59444	0	26.358	0.364005	-1.45797
Infect_tick_024734	378	0.965205	0	2.65051	0.364158	-1.45736
Infect_tick_000105	378	1.93041	0	5.30101	0.364159	-1.45736
Infect_tick_029820	381	3.80477	0	10.448	0.364163	-1.45735
Infect_tick_005284	561	2.26787	0	6.22753	0.364168	-1.45732
Infect_tick_008394	393	3.59349	0	9.86533	0.364254	-1.45698
Infect_tick_003364	396	1.77218	0	4.86417	0.364333	-1.45667
Infect_tick_029601	606	3.15832	0	8.66801	0.364365	-1.45654
Infect_tick_010085	399	2.62183	0	7.19536	0.364378	-1.45649
Infect_tick_011865	453	2.64803	0	7.26445	0.364519	-1.45593
Infect_tick_002263	378	2.7682	0	7.59063	0.364686	-1.45527
Infect_tick_029639	972	9.65289	0	26.4685	0.364694	-1.45524
Infect_tick_023205	363	2.08701	0	5.72249	0.364703	-1.45521
Infect_tick_030969	360	2.12174	0	5.81472	0.364891	-1.45446
Infect_tick_035352	477	1.78826	0	4.90077	0.364894	-1.45445
Infect_tick_028658	336	3.64745	0	9.99556	0.364907	-1.4544
Infect_tick_018798	303	4.51937	0	12.3846	0.364919	-1.45435
Infect_tick_021316	303	3.01291	0	8.25638	0.364919	-1.45435
Infect_tick_017202	579	4.2303	0	11.5888	0.365033	-1.4539
Infect_tick_031332	369	6.79291	0	18.608	0.365053	-1.45382
Infect_tick_026858	300	1.53924	0	4.21646	0.365055	-1.45381
Infect_tick_023803	291	1.64709	0	4.51083	0.365141	-1.45347
Infect_tick_005682	330	1.26195	0	3.45366	0.365395	-1.45247
Infect_tick_001521	273	9.52119	0	26.056	0.365413	-1.4524
Infect_tick_011857	417	7.74115	0	21.1835	0.365433	-1.45232
Infect_tick_025297	327	1.28578	0	3.51841	0.365443	-1.45228
Infect_tick_009952	528	1.95025	0	5.33474	0.365575	-1.45176
Infect_tick_003681	321	2.67359	0	7.31071	0.365709	-1.45123
Infect_tick_029605	549	4.99495	0	13.6569	0.365746	-1.45109
Infect_tick_011353	510	2.0608	0	5.63429	0.36576	-1.45103
Infect_tick_019981	702	2.776	0	7.58864	0.36581	-1.45083
Infect_tick_023416	318	1.36353	0	3.72619	0.365931	-1.45035
Infect_tick_010782	318	2.72707	0	7.45238	0.365933	-1.45035
Infect_tick_014855	1044	1.04259	0	2.84863	0.365997	-1.4501
Infect_tick_008414	429	2.14494	0	5.85977	0.366045	-1.44991
Infect_tick_015437	414	3.10472	0	8.48141	0.366062	-1.44984
Infect_tick_020522	381	3.04421	0	8.3145	0.366133	-1.44956
Infect_tick_031927	399	4.60161	0	12.5634	0.366271	-1.44902
Infect_tick_004164	600	5.29119	0	14.4424	0.366365	-1.44865
Infect_tick_026718	993	2.25925	0	6.16351	0.366553	-1.44791
Infect_tick_005528	456	2.48005	0	6.76148	0.366791	-1.44697
Infect_tick_011757	426	3.56856	0	9.726	0.366909	-1.4465
Infect_tick_013919	348	8.61745	0	23.4826	0.366972	-1.44626
Infect_tick_011517	378	2.70257	0	7.36251	0.367072	-1.44587
Infect_tick_032817	507	5.54752	0	15.1083	0.367184	-1.44543
Infect_tick_031307	537	1.37169	0	3.73534	0.36722	-1.44529
Infect_tick_000716	396	2.48105	0	6.75579	0.367248	-1.44517
Infect_tick_005132	543	1.72125	0	4.6866	0.367271	-1.44509
Infect_tick_021373	447	2.1675	0	5.90036	0.36735	-1.44477
Infect_tick_008013	525	1.42135	0	3.86883	0.367385	-1.44464
Infect_tick_022250	336	3.40429	0	9.25515	0.367827	-1.4429
Infect_tick_020215	390	4.19134	0	11.3939	0.367858	-1.44278
Infect_tick_033730	522	3.30992	0	8.9952	0.367965	-1.44236
Infect_tick_023237	3060	1.52659	0	4.14793	0.368037	-1.44208
Infect_tick_017039	672	2.65395	0	7.21036	0.368075	-1.44193
Infect_tick_009194	876	3.00564	0	8.16254	0.368224	-1.44135
Infect_tick_020836	357	4.95906	0	13.4625	0.368361	-1.44081
Infect_tick_020456	840	2.38106	0	6.46351	0.368385	-1.44071
Infect_tick_022259	315	3.89408	0	10.5613	0.368712	-1.43943
Infect_tick_020563	375	1.76451	0	4.78191	0.368997	-1.43832
Infect_tick_025253	375	1.76451	0	4.78191	0.368997	-1.43832
Infect_tick_025215	369	1.82001	0	4.93001	0.36917	-1.43764
Infect_tick_009304	570	3.17588	0	8.60133	0.369231	-1.4374
Infect_tick_034500	321	6.14925	0	16.6522	0.369276	-1.43723
Infect_tick_022376	462	3.03994	0	8.2308	0.369337	-1.43699
Infect_tick_024178	474	2.19447	0	5.94154	0.369344	-1.43696
Infect_tick_009196	438	1.92165	0	5.20238	0.369379	-1.43683
Infect_tick_006811	306	5.30962	0	14.373	0.369416	-1.43668
Infect_tick_032464	498	2.21043	0	5.98276	0.369467	-1.43648
Infect_tick_015164	303	2.71162	0	7.339	0.369481	-1.43643
Infect_tick_008562	351	2.00678	0	5.43133	0.369482	-1.43642
Infect_tick_009841	351	2.00678	0	5.43133	0.369482	-1.43642
Infect_tick_016422	342	2.11404	0	5.72011	0.36958	-1.43604
Infect_tick_024132	342	2.11404	0	5.72011	0.36958	-1.43604
Infect_tick_010123	300	5.54127	0	14.9918	0.36962	-1.43589
Infect_tick_034301	417	47.8984	0	129.564	0.369689	-1.43562
Infect_tick_029463	780	3.37114	0	9.11849	0.369704	-1.43556
Infect_tick_014926	705	3.67951	0	9.95016	0.369794	-1.43521
Infect_tick_017106	1812	2.95281	0	7.98371	0.369854	-1.43497
Infect_tick_000602	390	4.0091	0	10.8381	0.369908	-1.43476
Infect_tick_012248	420	4.13913	0	11.1886	0.369942	-1.43463
Infect_tick_016606	4311	21.5689	0	58.2989	0.369971	-1.43452
Infect_tick_025081	417	2.09656	0	5.66535	0.370067	-1.43414
Infect_tick_019315	372	4.38137	0	11.8344	0.370223	-1.43353
Infect_tick_019284	324	2.36081	0	6.37531	0.370305	-1.43321
Infect_tick_001280	438	2.51292	0	6.78572	0.370325	-1.43314
Infect_tick_023764	312	2.55399	0	6.89553	0.370383	-1.43291
Infect_tick_025672	312	2.55399	0	6.89553	0.370383	-1.43291
Infect_tick_028269	423	4.71524	0	12.7299	0.370407	-1.43282
Infect_tick_035492	387	2.40269	0	6.48503	0.370498	-1.43246
Infect_tick_019452	318	2.45436	0	6.62434	0.370506	-1.43243
Infect_tick_024828	402	2.24104	0	6.04639	0.370641	-1.43191
Infect_tick_000384	1203	3.00389	0	8.10191	0.370763	-1.43143
Infect_tick_027321	423	2.67197	0	7.20562	0.370818	-1.43122
Infect_tick_028694	1104	2.57792	0	6.9513	0.370854	-1.43108
Infect_tick_004197	561	1.18324	0	3.18971	0.370955	-1.43068
Infect_tick_026359	540	2.51027	0	6.76233	0.371214	-1.42968
Infect_tick_024432	303	3.91679	0	10.5498	0.371267	-1.42947
Infect_tick_013955	501	1.16573	0	3.13937	0.371326	-1.42924
Infect_tick_012161	822	1.32322	0	3.56177	0.371506	-1.42854
Infect_tick_027112	330	3.28107	0	8.82603	0.371749	-1.4276
Infect_tick_019292	498	1.90374	0	5.12097	0.371754	-1.42758
Infect_tick_005272	606	2.37138	0	6.36557	0.372532	-1.42456
Infect_tick_026528	450	2.81971	0	7.56239	0.37286	-1.4233
Infect_tick_003636	339	5.01982	0	13.46	0.372944	-1.42297
Infect_tick_015729	597	4.13082	0	11.0756	0.372966	-1.42288
Infect_tick_018722	309	2.02607	0	5.4313	0.373036	-1.42261
Infect_tick_021794	921	2.93073	0	7.84958	0.373361	-1.42136
Infect_tick_017325	429	1.83852	0	4.9222	0.373516	-1.42076
Infect_tick_027969	453	2.04868	0	5.48444	0.373544	-1.42065
Infect_tick_012340	369	7.48225	0	20.0282	0.373586	-1.42049
Infect_tick_015046	783	9.08048	0	24.2981	0.373712	-1.42
Infect_tick_025437	426	1.24124	0	3.32107	0.373747	-1.41987
Infect_tick_000491	495	3.24447	0	8.67959	0.373805	-1.41964
Infect_tick_025955	489	6.61789	0	17.7039	0.37381	-1.41962
Infect_tick_015929	423	2.51479	0	6.72525	0.373933	-1.41915
Infect_tick_028419	333	0.897743	0	2.4005	0.373982	-1.41896
Infect_tick_034791	462	4.71627	0	12.6095	0.374025	-1.41879
Infect_tick_008724	969	7.36945	0	19.6934	0.374209	-1.41808
Infect_tick_001108	453	4.32047	0	11.5377	0.374465	-1.4171
Infect_tick_026345	384	2.9996	0	8.00993	0.374485	-1.41702
Infect_tick_026499	387	1.47858	0	3.94741	0.37457	-1.41669
Infect_tick_012895	312	9.36464	0	24.9963	0.374641	-1.41642
Infect_tick_017659	405	1.36063	0	3.63177	0.374647	-1.4164
Infect_tick_005079	486	2.35254	0	6.27843	0.374702	-1.41618
Infect_tick_015683	2382	4.80982	0	12.835	0.374743	-1.41603
Infect_tick_005632	471	3.0008	0	8.00684	0.37478	-1.41589
Infect_tick_017467	462	3.09926	0	8.26853	0.374826	-1.41571
Infect_tick_036190	375	3.1369	0	8.36833	0.374854	-1.4156
Infect_tick_004248	951	5.8193	0	15.5222	0.374902	-1.41542
Infect_tick_029879	537	1.65673	0	4.41799	0.374996	-1.41505
Infect_tick_008783	369	2.42668	0	6.47064	0.375029	-1.41492
Infect_tick_026025	480	2.49185	0	6.64318	0.375099	-1.41466
Infect_tick_020759	363	1.66961	0	4.45082	0.375124	-1.41456
Infect_tick_027695	363	0.834806	0	2.22541	0.375125	-1.41456
Infect_tick_025105	306	1.17991	0	3.14409	0.375279	-1.41397
Infect_tick_030038	306	2.35983	0	6.28818	0.37528	-1.41396
Infect_tick_018040	345	7.38461	0	19.6767	0.375297	-1.41389
Infect_tick_017537	345	4.61538	0	12.2979	0.375298	-1.41389
Infect_tick_006711	303	4.82066	0	12.8433	0.375344	-1.41371
Infect_tick_006252	303	2.41033	0	6.42163	0.375346	-1.41371
Infect_tick_028598	351	6.24331	0	16.6335	0.375346	-1.41371
Infect_tick_003104	492	3.64029	0	9.69735	0.37539	-1.41354
Infect_tick_025212	300	1.23139	0	3.27947	0.375484	-1.41317
Infect_tick_016073	300	2.46279	0	6.55893	0.375487	-1.41317
Infect_tick_019741	300	2.46279	0	6.55893	0.375487	-1.41317
Infect_tick_019675	333	1.98117	0	5.27622	0.37549	-1.41315
Infect_tick_003053	297	3.77729	0	10.0576	0.375566	-1.41286
Infect_tick_009963	297	3.77729	0	10.0576	0.375566	-1.41286
Infect_tick_008047	297	2.51819	0	6.70505	0.375566	-1.41286
Infect_tick_020592	297	1.2591	0	3.35253	0.375567	-1.41286
Infect_tick_025148	330	1.00956	0	2.68618	0.375835	-1.41183
Infect_tick_013793	330	4.03824	0	10.7447	0.375836	-1.41183
Infect_tick_009569	327	2.05725	0	5.47308	0.375885	-1.41164
Infect_tick_024968	327	2.05725	0	5.47308	0.375885	-1.41164
Infect_tick_025211	309	1.15775	0	3.0792	0.375991	-1.41123
Infect_tick_022504	669	1.37043	0	3.64484	0.375992	-1.41123
Infect_tick_021895	780	3.51518	0	9.34908	0.375992	-1.41123
Infect_tick_001203	624	3.99088	0	10.6126	0.376051	-1.411
Infect_tick_024424	321	1.06943	0	2.84305	0.376156	-1.4106
Infect_tick_015429	321	3.2083	0	8.52916	0.376157	-1.41059
Infect_tick_018791	324	4.19699	0	11.1568	0.376182	-1.4105
Infect_tick_000904	393	6.28861	0	16.7163	0.376196	-1.41044
Infect_tick_001157	315	3.33778	0	8.87146	0.376238	-1.41028
Infect_tick_008077	312	3.40532	0	9.05038	0.376263	-1.41019
Infect_tick_022915	987	1.91217	0	5.08092	0.376343	-1.40988
Infect_tick_035670	471	7.49939	0	19.9214	0.376449	-1.40947
Infect_tick_029955	342	25.6033	0	67.9263	0.376928	-1.40764
Infect_tick_033369	483	89.9028	0	238.338	0.377207	-1.40657
Infect_tick_030043	477	2.81012	0	7.44917	0.377239	-1.40645
Infect_tick_001604	2085	57.9486	0	153.584	0.377309	-1.40618
Infect_tick_005589	465	1.46614	0	3.88516	0.377369	-1.40595
Infect_tick_016271	492	3.51894	0	9.32438	0.377391	-1.40587
Infect_tick_002351	321	11.4964	0	30.4613	0.37741	-1.4058
Infect_tick_002405	309	21.4184	0	56.7452	0.377449	-1.40565
Infect_tick_008805	459	4.49655	0	11.9127	0.377459	-1.40561
Infect_tick_015877	507	1.78634	0	4.73218	0.377488	-1.4055
Infect_tick_011364	390	6.92482	0	18.3414	0.377551	-1.40526
Infect_tick_035456	699	2.50614	0	6.63786	0.377552	-1.40525
Infect_tick_009092	357	4.95906	0	13.1341	0.377571	-1.40518
Infect_tick_010225	2079	2.3502	0	6.21963	0.377868	-1.40405
Infect_tick_019512	369	3.84224	0	10.1682	0.377868	-1.40404
Infect_tick_006102	921	4.42093	0	11.6974	0.377941	-1.40377
Infect_tick_033446	510	2.86222	0	7.57108	0.378046	-1.40336
Infect_tick_036259	306	5.60459	0	14.8221	0.378124	-1.40307
Infect_tick_007916	345	4.38461	0	11.5952	0.37814	-1.40301
Infect_tick_005166	792	3.32353	0	8.78817	0.378182	-1.40285
Infect_tick_008960	312	7.66198	0	20.2556	0.378265	-1.40253
Infect_tick_025747	438	1.62601	0	4.29762	0.378351	-1.4022
Infect_tick_030571	561	471.028	0	1243.38	0.378829	-1.40038
Infect_tick_007371	357	3.23417	0	8.53718	0.378834	-1.40036
Infect_tick_014865	306	4.42468	0	11.678	0.37889	-1.40015
Infect_tick_016957	345	3.46154	0	9.1356	0.378907	-1.40009
Infect_tick_011578	783	2.08606	0	5.50505	0.378936	-1.39998
Infect_tick_005273	336	3.64745	0	9.62536	0.378942	-1.39995
Infect_tick_032341	408	6.20835	0	16.3822	0.378969	-1.39985
Infect_tick_003722	363	1.77801	0	4.69009	0.379099	-1.39935
Infect_tick_014401	531	3.00704	0	7.93178	0.379113	-1.3993
Infect_tick_005354	588	3.49051	0	9.20247	0.379301	-1.39858
Infect_tick_011564	327	3.85734	0	10.1643	0.379499	-1.39783
Infect_tick_008634	327	1.39205	0	3.6679	0.379522	-1.39774
Infect_tick_010917	1080	2.41194	0	6.35366	0.379614	-1.39739
Infect_tick_026456	399	1.92268	0	5.0634	0.379721	-1.39699
Infect_tick_026624	375	2.15662	0	5.67851	0.379786	-1.39674
Infect_tick_028691	333	2.86368	0	7.53746	0.379926	-1.39621
Infect_tick_014312	369	2.22445	0	5.85439	0.379963	-1.39607
Infect_tick_018770	2259	3.22902	0	8.49581	0.380072	-1.39566
Infect_tick_032377	552	2.42609	0	6.38244	0.38012	-1.39547
Infect_tick_023193	2058	1.83689	0	4.83229	0.380128	-1.39544
Infect_tick_017958	2001	1.61055	0	4.23628	0.38018	-1.39524
Infect_tick_031637	351	2.45273	0	6.44971	0.380285	-1.39485
Infect_tick_030111	585	1.57359	0	4.13704	0.380366	-1.39454
Infect_tick_035141	339	2.62943	0	6.91189	0.380421	-1.39433
Infect_tick_024225	519	2.6723	0	7.02227	0.380546	-1.39386
Infect_tick_035276	432	9.08237	0	23.8479	0.380846	-1.39272
Infect_tick_011692	444	2.02065	0	5.30503	0.380893	-1.39254
Infect_tick_022962	558	4.37448	0	11.484	0.38092	-1.39244
Infect_tick_002610	774	6.16871	0	16.1922	0.380968	-1.39226
Infect_tick_020677	522	1.87562	0	4.9219	0.381076	-1.39185
Infect_tick_023221	321	2.94094	0	7.71686	0.381106	-1.39174
Infect_tick_031786	321	2.94094	0	7.71686	0.381106	-1.39174
Infect_tick_001765	435	2.09396	0	5.49165	0.381299	-1.39101
Infect_tick_001492	306	5.30962	0	13.9238	0.381334	-1.39087
Infect_tick_006211	354	3.94596	0	10.3469	0.381366	-1.39075
Infect_tick_001982	1158	6.51346	0	17.0747	0.381468	-1.39036
Infect_tick_029382	804	2.31016	0	6.04946	0.381879	-1.38881
Infect_tick_028653	555	3.00728	0	7.8736	0.381945	-1.38856
Infect_tick_034304	504	10.9695	0	28.708	0.382106	-1.38796
Infect_tick_018629	366	79.8977	0	209.045	0.382203	-1.38759
Infect_tick_024962	315	5.00667	0	13.096	0.382305	-1.3872
Infect_tick_026622	390	1.27562	0	3.3348	0.382518	-1.3864
Infect_tick_022260	447	2.42486	0	6.33743	0.382625	-1.386
Infect_tick_001957	1188	19.424	0	50.7305	0.382886	-1.38501
Infect_tick_006520	441	2.48293	0	6.48416	0.382922	-1.38488
Infect_tick_010363	747	3.75617	0	9.80583	0.383055	-1.38438
Infect_tick_026546	306	4.1297	0	10.7797	0.3831	-1.38421
Infect_tick_017961	354	3.06908	0	8.0105	0.383132	-1.38409
Infect_tick_034584	360	2.97043	0	7.75296	0.383135	-1.38408
Infect_tick_022876	303	2.10904	0	5.50425	0.383166	-1.38396
Infect_tick_034616	303	2.10904	0	5.50425	0.383166	-1.38396
Infect_tick_029465	606	2.28356	0	5.95926	0.383195	-1.38385
Infect_tick_017439	342	1.64425	0	4.29008	0.383268	-1.38357
Infect_tick_017831	297	2.20342	0	5.74719	0.383391	-1.38311
Infect_tick_013135	387	5.72949	0	14.9438	0.383402	-1.38307
Infect_tick_004929	771	2.19224	0	5.716	0.383527	-1.3826
Infect_tick_000114	822	2.18619	0	5.69883	0.383621	-1.38225
Infect_tick_032093	558	5.16984	0	13.4746	0.383673	-1.38205
Infect_tick_026950	309	2.02607	0	5.27862	0.383826	-1.38148
Infect_tick_011320	2763	3.53481	0	9.20903	0.383842	-1.38142
Infect_tick_012483	321	3.74302	0	9.74761	0.383994	-1.38085
Infect_tick_000434	324	3.67237	0	9.56296	0.38402	-1.38075
Infect_tick_015828	312	1.98644	0	5.17164	0.384103	-1.38044
Infect_tick_007894	312	5.95932	0	15.5149	0.384103	-1.38043
Infect_tick_008050	303	9.34003	0	24.3104	0.384199	-1.38007
Infect_tick_024298	318	1.90895	0	4.96826	0.384229	-1.37996
Infect_tick_007436	468	3.03259	0	7.89002	0.384358	-1.37948
Infect_tick_015082	429	1.5321	0	3.98464	0.384501	-1.37894
Infect_tick_003252	1206	14.5113	0	37.7339	0.384569	-1.37868
Infect_tick_000648	432	1.51373	0	3.93606	0.38458	-1.37864
Infect_tick_012698	798	1.48801	0	3.86627	0.38487	-1.37756
Infect_tick_000963	348	3.85518	0	10.0147	0.384952	-1.37725
Infect_tick_020128	1689	1.61594	0	4.19751	0.384976	-1.37716
Infect_tick_009409	465	3.46542	0	8.99721	0.385166	-1.37645
Infect_tick_012403	1041	2.35202	0	6.10469	0.385281	-1.37602
Infect_tick_032043	456	1.79115	0	4.64852	0.385316	-1.37589
Infect_tick_020454	363	5.63494	0	14.6241	0.385319	-1.37588
Infect_tick_009230	414	3.26813	0	8.48141	0.385329	-1.37584
Infect_tick_005715	297	8.4989	0	22.0309	0.385772	-1.37418
Infect_tick_032909	399	3.49578	0	9.06083	0.385812	-1.37403
Infect_tick_004771	312	4.82421	0	12.4981	0.385995	-1.37334
Infect_tick_017527	369	2.02223	0	5.23814	0.386059	-1.37311
Infect_tick_036217	600	2.82299	0	7.30951	0.386208	-1.37255
Infect_tick_009159	435	1.94439	0	5.03401	0.386251	-1.37239
Infect_tick_022051	435	1.94439	0	5.03401	0.386251	-1.37239
Infect_tick_007052	567	2.42523	0	6.27804	0.386304	-1.37219
Infect_tick_026798	306	2.94979	0	7.63565	0.386318	-1.37214
Infect_tick_026598	345	2.30769	0	5.97328	0.386335	-1.37207
Infect_tick_012210	336	4.86327	0	12.587	0.386372	-1.37194
Infect_tick_023360	456	2.20449	0	5.705	0.386414	-1.37178
Infect_tick_035734	300	3.07848	0	7.96442	0.386529	-1.37135
Infect_tick_008565	297	3.14774	0	8.14185	0.386612	-1.37104
Infect_tick_020982	297	3.14774	0	8.14185	0.386612	-1.37104
Infect_tick_029131	600	2.76314	0	7.14626	0.386655	-1.37088
Infect_tick_000440	420	2.06957	0	5.35109	0.386757	-1.3705
Infect_tick_000170	399	4.02015	0	10.3933	0.386802	-1.37033
Infect_tick_028812	408	6.04056	0	15.6142	0.386863	-1.3701
Infect_tick_021858	375	4.50929	0	11.6559	0.386868	-1.37009
Infect_tick_033513	336	18.4804	0	47.7566	0.386971	-1.3697
Infect_tick_020529	1074	1.84656	0	4.77061	0.38707	-1.36933
Infect_tick_009386	414	2.12428	0	5.48797	0.387079	-1.3693
Infect_tick_008123	840	6.90358	0	17.8337	0.387109	-1.36919
Infect_tick_023763	321	2.67359	0	6.90456	0.387221	-1.36877
Infect_tick_009258	324	2.62312	0	6.77377	0.387247	-1.36868
Infect_tick_034254	702	11.2463	0	29.0348	0.387339	-1.36833
Infect_tick_023364	318	2.72707	0	7.03836	0.387458	-1.36789
Infect_tick_034640	537	3.58749	0	9.25714	0.387538	-1.36759
Infect_tick_031711	426	4.87324	0	12.5744	0.387552	-1.36754
Infect_tick_015477	420	2.54716	0	6.56725	0.387858	-1.3664
Infect_tick_033253	762	1.52716	0	3.93643	0.387956	-1.36604
Infect_tick_024484	408	4.866	0	12.5426	0.387958	-1.36603
Infect_tick_030058	1296	18.2999	0	47.1592	0.388045	-1.3657
Infect_tick_002804	402	4.99923	0	12.8814	0.388097	-1.36551
Infect_tick_031443	447	3.13806	0	8.08568	0.388101	-1.3655
Infect_tick_011055	1290	2.50848	0	6.4629	0.388135	-1.36537
Infect_tick_008941	351	2.89868	0	7.46808	0.388143	-1.36534
Infect_tick_000687	711	1.25883	0	3.24236	0.388245	-1.36496
Infect_tick_001607	1068	52.616	0	135.512	0.388276	-1.36485
Infect_tick_030833	873	4.73446	0	12.1923	0.388316	-1.3647
Infect_tick_022558	696	1.08051	0	2.78223	0.388361	-1.36453
Infect_tick_010638	324	24.9196	0	64.1516	0.388449	-1.3642
Infect_tick_007762	333	13.6205	0	35.0492	0.388611	-1.3636
Infect_tick_025761	384	0.811534	0	2.08756	0.388748	-1.36309
Infect_tick_016558	642	1.21117	0	3.11537	0.388772	-1.363
Infect_tick_008980	309	3.76269	0	9.67748	0.388809	-1.36287
Infect_tick_010596	303	6.23202	0	16.023	0.388942	-1.36237
Infect_tick_033386	312	3.6891	0	9.48135	0.38909	-1.36182
Infect_tick_004590	1194	3.17158	0	8.15099	0.389104	-1.36177
Infect_tick_025150	348	7.2568	0	18.648	0.389146	-1.36162
Infect_tick_000852	318	3.54519	0	9.10847	0.389219	-1.36135
Infect_tick_009840	1110	1.2608	0	3.23903	0.389252	-1.36122
Infect_tick_018741	453	5.15669	0	13.2469	0.389275	-1.36114
Infect_tick_011015	432	11.8071	0	30.3308	0.389278	-1.36113
Infect_tick_036017	588	1.6534	0	4.24729	0.389284	-1.36111
Infect_tick_005569	465	12.2622	0	31.4902	0.389397	-1.36069
Infect_tick_022143	1338	1.92837	0	4.94741	0.389774	-1.35929
Infect_tick_016677	327	1.71465	0	4.39847	0.389829	-1.35909
Infect_tick_021024	513	1.3612	0	3.48875	0.390168	-1.35783
Infect_tick_028497	315	4.45038	0	11.4062	0.390172	-1.35782
Infect_tick_009764	312	9.08086	0	23.2724	0.390199	-1.35772
Infect_tick_030420	366	4.51864	0	11.5789	0.390248	-1.35754
Infect_tick_005780	1077	2.53409	0	6.49072	0.390417	-1.35691
Infect_tick_016457	357	4.74345	0	12.1491	0.390436	-1.35684
Infect_tick_028011	663	3.16164	0	8.09656	0.390492	-1.35664
Infect_tick_012854	810	6.06996	0	15.5434	0.390517	-1.35654
Infect_tick_001624	753	6.01339	0	15.3983	0.390523	-1.35652
Infect_tick_013843	327	4.88597	0	12.5099	0.390568	-1.35635
Infect_tick_023699	324	4.98393	0	12.7506	0.390878	-1.35521
Infect_tick_019032	354	5.4805	0	14.0184	0.39095	-1.35494
Infect_tick_032878	3786	3.44846	0	8.81939	0.391009	-1.35473
Infect_tick_029344	390	1.62512	0	4.1562	0.391011	-1.35472
Infect_tick_013735	468	3.16444	0	8.09233	0.391042	-1.3546
Infect_tick_011488	468	2.76889	0	7.08079	0.391043	-1.3546
Infect_tick_009355	453	1.67244	0	4.27321	0.391378	-1.35337
Infect_tick_032484	453	4.1811	0	10.683	0.391379	-1.35336
Infect_tick_028399	402	1.56749	0	4.00426	0.391456	-1.35308
Infect_tick_001290	447	2.13958	0	5.4633	0.391628	-1.35245
Infect_tick_022126	447	2.5675	0	6.55596	0.391628	-1.35244
Infect_tick_023094	699	1.64689	0	4.20397	0.391746	-1.35201
Infect_tick_005309	456	0.64812	0	1.65438	0.39176	-1.35196
Infect_tick_026205	363	7.72195	0	19.7108	0.391762	-1.35195
Infect_tick_016149	444	2.16498	0	5.52607	0.391776	-1.3519
Infect_tick_028038	330	7.06692	0	18.0358	0.391827	-1.35171
Infect_tick_025477	441	1.75265	0	4.47183	0.391931	-1.35133
Infect_tick_007578	822	26.3791	0	67.2615	0.392187	-1.35039
Infect_tick_032503	324	22.0342	0	56.1824	0.39219	-1.35037
Infect_tick_029182	435	1.79482	0	4.57638	0.392192	-1.35037
Infect_tick_014749	1149	3.01557	0	7.68549	0.392372	-1.34971
Infect_tick_030037	801	1.01199	0	2.57908	0.392384	-1.34966
Infect_tick_015928	633	3.54355	0	9.02769	0.39252	-1.34916
Infect_tick_031447	681	1.48713	0	3.78737	0.392655	-1.34867
Infect_tick_021336	963	1.97202	0	5.02078	0.392772	-1.34824
Infect_tick_012593	414	3.92176	0	9.97813	0.393036	-1.34727
Infect_tick_014587	861	3.03276	0	7.71493	0.393103	-1.34702
Infect_tick_030036	708	4.57243	0	11.6316	0.393104	-1.34702
Infect_tick_019934	312	2.33756	0	5.94496	0.3932	-1.34666
Infect_tick_014203	378	2.31649	0	5.89001	0.393291	-1.34633
Infect_tick_034424	381	4.56572	0	11.6089	0.393295	-1.34632
Infect_tick_020964	381	3.42429	0	8.70665	0.393296	-1.34631
Infect_tick_015253	381	2.28286	0	5.80443	0.393296	-1.34631
Infect_tick_009017	393	1.61707	0	4.11056	0.393394	-1.34595
Infect_tick_023522	390	1.64009	0	4.16851	0.393448	-1.34576
Infect_tick_015431	390	4.37357	0	11.116	0.393448	-1.34575
Infect_tick_029764	852	5.05076	0	12.8352	0.393508	-1.34553
Infect_tick_000421	333	4.72777	0	12.0141	0.393518	-1.3455
Infect_tick_029920	471	8.35005	0	21.2181	0.393534	-1.34544
Infect_tick_010042	375	4.70535	0	11.9548	0.393595	-1.34522
Infect_tick_030637	882	2.69503	0	6.84446	0.393753	-1.34464
Infect_tick_029357	498	2.73662	0	6.94989	0.393765	-1.3446
Infect_tick_023354	534	2.12884	0	5.40634	0.393767	-1.34458
Infect_tick_007917	366	1.84853	0	4.69413	0.393796	-1.34448
Infect_tick_016697	255	4.00715	0	10.174	0.393862	-1.34424
Infect_tick_023483	363	1.25221	0	3.17916	0.393881	-1.34417
Infect_tick_032920	348	2.7213	0	6.90666	0.394011	-1.34369
Infect_tick_020004	348	2.04098	0	5.17999	0.394012	-1.34369
Infect_tick_006692	306	1.76987	0	4.49156	0.394043	-1.34357
Infect_tick_015746	345	2.07692	0	5.27054	0.394062	-1.34351
Infect_tick_010278	360	1.90956	0	4.8456	0.394081	-1.34344
Infect_tick_027705	360	1.90956	0	4.8456	0.394081	-1.34344
Infect_tick_007062	336	2.18847	0	5.55309	0.3941	-1.34337
Infect_tick_024941	303	1.80775	0	4.58688	0.394113	-1.34332
Infect_tick_026518	351	1.33785	0	3.39458	0.394114	-1.34332
Infect_tick_026199	342	8.45615	0	21.4504	0.394219	-1.34293
Infect_tick_007734	342	3.5234	0	8.93767	0.394219	-1.34293
Infect_tick_007343	1143	5.20966	0	13.2145	0.394238	-1.34286
Infect_tick_006507	339	2.15135	0	5.45676	0.394254	-1.3428
Infect_tick_021429	339	3.58558	0	9.09459	0.394254	-1.3428
Infect_tick_024255	339	2.86847	0	7.27568	0.394255	-1.3428
Infect_tick_017749	300	1.84709	0	4.68495	0.39426	-1.34278
Infect_tick_025679	300	1.84709	0	4.68495	0.39426	-1.34278
Infect_tick_027080	300	2.77064	0	7.02743	0.394261	-1.34278
Infect_tick_034847	300	2.77064	0	7.02743	0.394261	-1.34278
Infect_tick_025476	297	4.72161	0	11.9733	0.394345	-1.34247
Infect_tick_025993	720	4.39895	0	11.1549	0.394351	-1.34245
Infect_tick_006653	327	6.55442	0	16.6207	0.394353	-1.34244
Infect_tick_008032	297	16.7045	0	42.3589	0.394356	-1.34243
Infect_tick_035302	489	2.45107	0	6.2152	0.394367	-1.34239
Infect_tick_007543	591	2.82611	0	7.16615	0.394369	-1.34238
Infect_tick_030177	603	7.96289	0	20.191	0.394378	-1.34235
Infect_tick_000899	459	9.40189	0	23.8253	0.394618	-1.34147
Infect_tick_026157	330	3.02868	0	7.67481	0.394626	-1.34144
Infect_tick_018390	330	3.78585	0	9.59351	0.394626	-1.34144
Infect_tick_011895	330	1.51434	0	3.8374	0.394627	-1.34144
Infect_tick_002154	297	7.20126	0	18.2473	0.394648	-1.34136
Infect_tick_007001	327	2.3144	0	5.86401	0.394679	-1.34125
Infect_tick_009443	327	0.771468	0	1.95467	0.394679	-1.34125
Infect_tick_017772	309	0.868314	0	2.19943	0.39479	-1.34084
Infect_tick_031118	513	1.92836	0	4.88425	0.394812	-1.34076
Infect_tick_005822	1317	37.2953	0	94.453	0.394856	-1.3406
Infect_tick_029444	1170	2.51805	0	6.37556	0.394954	-1.34025
Infect_tick_026041	321	1.60415	0	4.06151	0.394964	-1.34021
Infect_tick_036146	321	1.60415	0	4.06151	0.394964	-1.34021
Infect_tick_013294	321	2.40623	0	6.09226	0.394965	-1.3402
Infect_tick_010153	321	0.802076	0	2.03075	0.394965	-1.3402
Infect_tick_024944	324	1.57387	0	3.98457	0.394991	-1.34011
Infect_tick_025248	324	2.36081	0	5.97685	0.394992	-1.3401
Infect_tick_026717	579	3.94828	0	9.99531	0.395013	-1.34003
Infect_tick_003571	315	0.834445	0	2.11225	0.39505	-1.33989
Infect_tick_022793	312	2.55399	0	6.46456	0.395076	-1.3398
Infect_tick_014821	312	3.40532	0	8.61941	0.395076	-1.3398
Infect_tick_004008	312	1.70266	0	4.3097	0.395076	-1.3398
Infect_tick_018031	318	3.27248	0	8.28043	0.395207	-1.33932
Infect_tick_028941	1350	4.11902	0	10.4164	0.395436	-1.33848
Infect_tick_012558	402	13.1014	0	33.1237	0.395529	-1.33814
Infect_tick_006628	2127	4.88116	0	12.3391	0.395585	-1.33794
Infect_tick_025251	390	6.37812	0	16.1182	0.395709	-1.33749
Infect_tick_033463	462	2.29076	0	5.78797	0.39578	-1.33723
Infect_tick_033372	20415	55.3583	0	139.863	0.395804	-1.33714
Infect_tick_004999	483	1.08144	0	2.73223	0.395809	-1.33713
Infect_tick_022328	855	2.07668	0	5.24624	0.395842	-1.337
Infect_tick_021777	423	3.30067	0	8.33455	0.396023	-1.33635
Infect_tick_026200	1623	2.95733	0	7.46622	0.396095	-1.33608
Infect_tick_033371	765	50.3183	0	126.941	0.396391	-1.335
Infect_tick_024540	495	1.46816	0	3.70363	0.396411	-1.33493
Infect_tick_026447	414	3.75835	0	9.47923	0.396483	-1.33467
Infect_tick_032552	585	3.05461	0	7.70345	0.396525	-1.33452
Infect_tick_015113	441	12.4146	0	31.3028	0.396597	-1.33425
Infect_tick_007580	438	26.2222	0	66.0972	0.396722	-1.3338
Infect_tick_035397	558	2.18724	0	5.51233	0.39679	-1.33355
Infect_tick_016247	555	2.20534	0	5.55783	0.396799	-1.33352
Infect_tick_013074	429	2.60457	0	6.56294	0.39686	-1.3333
Infect_tick_017715	618	2.55994	0	6.44962	0.396913	-1.3331
Infect_tick_032404	432	2.57334	0	6.48291	0.396942	-1.333
Infect_tick_001866	1977	6.52723	0	16.4421	0.396983	-1.33285
Infect_tick_015875	333	7.18174	0	18.0899	0.397003	-1.33278
Infect_tick_027875	420	2.41751	0	6.08911	0.397022	-1.33271
Infect_tick_031166	1746	2.73446	0	6.88418	0.397209	-1.33203
Infect_tick_002503	393	3.59349	0	9.04322	0.397368	-1.33145
Infect_tick_014233	399	3.49578	0	8.79433	0.397504	-1.33096
Infect_tick_010555	351	5.12843	0	12.8994	0.397571	-1.33071
Infect_tick_015445	405	6.2929	0	15.8242	0.397676	-1.33034
Infect_tick_012171	930	1.31228	0	3.29961	0.397708	-1.33022
Infect_tick_013376	321	7.7534	0	19.4952	0.397708	-1.33022
Infect_tick_010581	651	2.77016	0	6.96384	0.397792	-1.32991
Infect_tick_035524	363	4.17403	0	10.4912	0.39786	-1.32967
Infect_tick_000768	315	2.26496	0	5.6927	0.397871	-1.32963
Infect_tick_027353	3678	4.95325	0	12.4411	0.398136	-1.32867
Infect_tick_002493	444	3.6083	0	9.06275	0.398146	-1.32863
Infect_tick_002706	333	4.95292	0	12.4368	0.398247	-1.32826
Infect_tick_014588	693	2.89875	0	7.2771	0.398339	-1.32793
Infect_tick_030052	447	1.35256	0	3.39481	0.39842	-1.32764
Infect_tick_016244	348	19.9562	0	50.0733	0.39854	-1.3272
Infect_tick_024323	759	2.23461	0	5.60442	0.398723	-1.32654
Infect_tick_026245	378	5.34441	0	13.397	0.398926	-1.32581
Infect_tick_013131	387	2.58751	0	6.48503	0.398997	-1.32555
Infect_tick_018453	603	2.12344	0	5.3206	0.399098	-1.32519
Infect_tick_028997	873	2.11261	0	5.29212	0.399199	-1.32482
Infect_tick_015304	336	7.53807	0	18.8805	0.399252	-1.32463
Infect_tick_027510	366	2.8755	0	7.19767	0.399504	-1.32372
Infect_tick_033511	708	1.47725	0	3.69604	0.399685	-1.32307
Infect_tick_004311	324	4.4593	0	11.1568	0.399693	-1.32303
Infect_tick_010138	474	37.7634	0	94.4537	0.399809	-1.32262
Infect_tick_005828	336	3.40429	0	8.51474	0.399811	-1.32261
Infect_tick_021349	303	4.21808	0	10.5498	0.399826	-1.32256
Infect_tick_021773	303	4.21808	0	10.5498	0.399826	-1.32256
Infect_tick_030581	468	13.1852	0	32.9762	0.39984	-1.32251
Infect_tick_007874	594	5.79485	0	14.4911	0.39989	-1.32232
Infect_tick_019622	609	3.62125	0	9.05544	0.399898	-1.3223
Infect_tick_027552	300	4.30988	0	10.7754	0.399974	-1.32202
Infect_tick_032663	612	6.01208	0	15.0287	0.40004	-1.32178
Infect_tick_016441	333	2.4884	0	6.2174	0.400232	-1.32109
Infect_tick_010750	1506	7.72419	0	19.299	0.400238	-1.32107
Infect_tick_017745	495	3.91264	0	9.77508	0.400267	-1.32097
Infect_tick_029839	747	2.54921	0	6.3674	0.400353	-1.32065
Infect_tick_034591	342	9.16083	0	22.8804	0.400379	-1.32056
Infect_tick_004466	348	5.66938	0	14.1587	0.400417	-1.32043
Infect_tick_016579	360	5.30434	0	13.2446	0.400491	-1.32016
Infect_tick_016667	714	1.80778	0	4.51322	0.400552	-1.31994
Infect_tick_021793	1626	3.77719	0	9.42893	0.400596	-1.31978
Infect_tick_027466	396	1.9494	0	4.86417	0.400767	-1.31916
Infect_tick_000640	399	3.84536	0	9.59382	0.400816	-1.31899
Infect_tick_017022	399	1.92268	0	4.79691	0.400816	-1.31899
Infect_tick_007557	432	3.17883	0	7.92975	0.400874	-1.31878
Infect_tick_019113	375	2.15662	0	5.37964	0.400886	-1.31874
Infect_tick_013065	318	3.8179	0	9.52249	0.400935	-1.31856
Infect_tick_000343	546	7.29901	0	18.2033	0.400972	-1.31843
Infect_tick_029072	468	1.05481	0	2.63001	0.401067	-1.31809
Infect_tick_031205	369	2.22445	0	5.54627	0.401071	-1.31807
Infect_tick_001632	450	2.21312	0	5.51689	0.401154	-1.31777
Infect_tick_008039	912	3.47056	0	8.64896	0.401269	-1.31736
Infect_tick_007655	621	3.30442	0	8.23442	0.401294	-1.31727
Infect_tick_017343	348	2.49453	0	6.21599	0.401309	-1.31722
Infect_tick_009021	336	2.6748	0	6.66371	0.401398	-1.31689
Infect_tick_031046	405	5.10235	0	12.7112	0.401406	-1.31687
Infect_tick_020293	303	3.3142	0	8.25638	0.401411	-1.31685
Infect_tick_031554	351	2.45273	0	6.11025	0.401412	-1.31684
Infect_tick_035388	378	8.04945	0	20.0469	0.401531	-1.31642
Infect_tick_034173	339	2.62943	0	6.54811	0.401556	-1.31633
Infect_tick_022847	300	3.38633	0	8.43291	0.401561	-1.31631
Infect_tick_009121	765	2.94687	0	7.33849	0.401564	-1.3163
Infect_tick_023381	1539	1.82326	0	4.53996	0.401603	-1.31616
Infect_tick_011602	297	3.46251	0	8.62078	0.401647	-1.316
Infect_tick_017284	312	34.6208	0	86.1941	0.401661	-1.31595
Infect_tick_010865	297	5.39224	0	13.4101	0.402103	-1.31436
Infect_tick_009649	501	4.00635	0	9.96211	0.402159	-1.31416
Infect_tick_012496	984	4.61583	0	11.4754	0.402237	-1.31388
Infect_tick_007294	432	3.63295	0	9.02977	0.40233	-1.31355
Infect_tick_009949	621	47.2787	0	117.504	0.402358	-1.31345
Infect_tick_021335	855	2.1406	0	5.31703	0.402593	-1.31261
Infect_tick_028307	420	1.27358	0	3.16201	0.402775	-1.31195
Infect_tick_017993	693	2.58701	0	6.42208	0.402831	-1.31176
Infect_tick_007065	417	15.4823	0	38.4259	0.402913	-1.31146
Infect_tick_001605	3408	59.5322	0	147.753	0.402917	-1.31145
Infect_tick_015976	348	6.12293	0	15.1947	0.402965	-1.31127
Infect_tick_009710	303	8.13486	0	20.1823	0.403069	-1.3109
Infect_tick_001956	552	42.1267	0	104.51	0.403088	-1.31083
Infect_tick_004990	3984	2.12922	0	5.28211	0.4031	-1.31079
Infect_tick_008804	1002	2.28928	0	5.67842	0.403154	-1.3106
Infect_tick_032759	1104	18.0058	0	44.6605	0.403171	-1.31054
Infect_tick_009610	669	1.86055	0	4.61259	0.403363	-1.30985
Infect_tick_016013	768	29.9079	0	74.1106	0.403558	-1.30915
Infect_tick_010215	396	2.83549	0	7.02602	0.40357	-1.30911
Infect_tick_023532	399	4.19493	0	10.3933	0.403619	-1.30894
Infect_tick_015887	435	3.14094	0	7.77984	0.403728	-1.30854
Infect_tick_006909	393	13.8349	0	34.2546	0.403884	-1.30799
Infect_tick_003371	366	1.64314	0	4.06825	0.403894	-1.30795
Infect_tick_034008	783	0.920319	0	2.27795	0.404012	-1.30753
Infect_tick_021953	555	2.80679	0	6.94729	0.404012	-1.30753
Infect_tick_008286	357	5.17467	0	12.8058	0.404088	-1.30726
Infect_tick_018120	306	2.35983	0	5.83902	0.404148	-1.30704
Infect_tick_020708	306	4.71966	0	11.678	0.40415	-1.30704
Infect_tick_016131	354	1.75376	0	4.33902	0.404183	-1.30692
Infect_tick_018870	747	2.9414	0	7.27703	0.404203	-1.30685
Infect_tick_036219	417	13.5577	0	33.5389	0.404238	-1.30672
Infect_tick_011370	840	6.65135	0	16.4492	0.404357	-1.3063
Infect_tick_001533	300	2.46279	0	6.09044	0.40437	-1.30625
Infect_tick_033265	300	2.46279	0	6.09044	0.40437	-1.30625
Infect_tick_009581	4053	5.19898	0	12.8482	0.404647	-1.30527
Infect_tick_004855	327	4.1145	0	10.1643	0.404799	-1.30472
Infect_tick_008334	453	2.50866	0	6.19615	0.404874	-1.30446
Infect_tick_014085	321	2.13887	0	5.27996	0.405092	-1.30368
Infect_tick_006312	324	2.0985	0	5.17994	0.405121	-1.30358
Infect_tick_014175	1074	2.91212	0	7.18772	0.405152	-1.30346
Infect_tick_029078	315	4.45038	0	10.9837	0.40518	-1.30336
Infect_tick_011515	312	4.54043	0	11.2052	0.405207	-1.30327
Infect_tick_023734	1050	0.784118	0	1.93483	0.405265	-1.30306
Infect_tick_025790	318	2.18166	0	5.38228	0.405341	-1.30279
Infect_tick_028859	501	5.06685	0	12.4979	0.405416	-1.30252
Infect_tick_025587	1395	2.40267	0	5.92282	0.405663	-1.30165
Infect_tick_021294	339	5.01982	0	12.3686	0.405852	-1.30097
Infect_tick_004556	549	4.07751	0	10.0465	0.405864	-1.30093
Infect_tick_022194	393	2.33577	0	5.75478	0.405883	-1.30086
Infect_tick_011191	726	2.17457	0	5.35722	0.405914	-1.30075
Infect_tick_035549	405	125.181	0	308.264	0.406084	-1.30015
Infect_tick_012341	423	5.65828	0	13.9309	0.406168	-1.29985
Infect_tick_013425	870	19.6633	0	48.4057	0.406219	-1.29967
Infect_tick_024819	357	2.80295	0	6.89542	0.406494	-1.29869
Infect_tick_014120	306	3.83472	0	9.43227	0.406553	-1.29848
Infect_tick_030118	1116	2.74001	0	6.73959	0.406554	-1.29848
Infect_tick_013705	303	3.91679	0	9.63244	0.406625	-1.29823
Infect_tick_021337	303	3.91679	0	9.63244	0.406625	-1.29823
Infect_tick_006291	351	2.89868	0	7.12862	0.406626	-1.29823
Infect_tick_004220	411	2.97933	0	7.32637	0.406658	-1.29811
Infect_tick_004606	711	1.53857	0	3.78275	0.406733	-1.29785
Infect_tick_004668	330	11.8623	0	29.1643	0.40674	-1.29782
Infect_tick_029738	486	2.47636	0	6.08817	0.406749	-1.29779
Infect_tick_008944	297	4.09206	0	10.0576	0.406862	-1.29739
Infect_tick_000901	483	7.50652	0	18.4496	0.406866	-1.29737
Infect_tick_009732	354	3.38967	0	8.32588	0.407125	-1.29646
Infect_tick_008305	360	6.57738	0	16.152	0.407218	-1.29613
Infect_tick_025842	477	1.91599	0	4.70474	0.407247	-1.29602
Infect_tick_029591	528	5.09232	0	12.5033	0.407278	-1.29591
Infect_tick_032930	594	2.44289	0	5.99727	0.407334	-1.29572
Infect_tick_034001	468	1.97778	0	4.8554	0.407336	-1.29571
Infect_tick_006456	936	11.2419	0	27.5983	0.40734	-1.29569
Infect_tick_005848	531	42.5257	0	104.389	0.407377	-1.29556
Infect_tick_026924	528	4.00885	0	9.83592	0.407572	-1.29487
Infect_tick_012811	732	3.09094	0	7.583	0.407614	-1.29472
Infect_tick_032174	543	2.79966	0	6.86456	0.407843	-1.29392
Infect_tick_005072	303	6.20431	0	15.2109	0.407886	-1.29376
Infect_tick_005405	1764	1.11628	0	2.73635	0.407945	-1.29355
Infect_tick_024704	435	3.08043	0	7.55102	0.407949	-1.29354
Infect_tick_035710	660	0.968916	0	2.37491	0.40798	-1.29343
Infect_tick_025653	345	9.46153	0	23.1904	0.407993	-1.29338
Infect_tick_022302	786	2.19753	0	5.38282	0.408249	-1.29248
Infect_tick_005823	2565	41.9809	0	102.8	0.408375	-1.29204
Infect_tick_007582	966	28.6531	0	70.1477	0.408468	-1.2917
Infect_tick_004591	672	0.688722	0	1.68518	0.408693	-1.29091
Infect_tick_016122	318	4.90872	0	12.0066	0.408835	-1.29041
Infect_tick_004119	303	3.36278	0	8.21869	0.409163	-1.28925
Infect_tick_016907	309	21.4184	0	52.3463	0.409167	-1.28924
Infect_tick_009950	324	132.73	0	324.344	0.409226	-1.28903
Infect_tick_008731	981	10.5056	0	25.6689	0.409273	-1.28886
Infect_tick_003083	552	3.02449	0	7.38872	0.409339	-1.28863
Infect_tick_033935	1065	3.02516	0	7.39034	0.40934	-1.28863
Infect_tick_027416	327	2.05725	0	5.02552	0.409361	-1.28856
Infect_tick_019454	456	3.72008	0	9.08574	0.409442	-1.28827
Infect_tick_011037	351	0.834768	0	2.03867	0.409467	-1.28818
Infect_tick_024067	693	3.04369	0	7.43263	0.409504	-1.28805
Infect_tick_013426	1071	29.5914	0	72.2501	0.409569	-1.28782
Infect_tick_032774	366	4.6843	0	11.4366	0.409589	-1.28775
Infect_tick_029563	906	3.34773	0	8.17162	0.409678	-1.28744
Infect_tick_034241	381	1.90238	0	4.64355	0.409682	-1.28742
Infect_tick_019857	381	2.85357	0	6.96532	0.409683	-1.28742
Infect_tick_006414	339	91.0738	0	222.272	0.40974	-1.28722
Infect_tick_011742	486	2.1049	0	5.13689	0.409762	-1.28714
Infect_tick_000041	327	9.77193	0	23.847	0.409776	-1.28709
Infect_tick_028473	393	4.49186	0	10.9615	0.409785	-1.28706
Infect_tick_006790	402	1.72387	0	4.20618	0.409842	-1.28686
Infect_tick_012752	396	1.77218	0	4.3237	0.409876	-1.28674
Infect_tick_025562	2526	6.27266	0	15.3024	0.409913	-1.28661
Infect_tick_027885	549	13.1513	0	32.081	0.40994	-1.28651
Infect_tick_025312	684	1.4022	0	3.42008	0.40999	-1.28634
Infect_tick_002654	375	1.96056	0	4.78191	0.409995	-1.28632
Infect_tick_035617	345	3	0	7.31296	0.410231	-1.28549
Infect_tick_008317	345	5.76923	0	14.0548	0.410481	-1.28461
Infect_tick_017545	354	1.0961	0	2.67017	0.410498	-1.28455
Infect_tick_011719	360	4.24347	0	10.3373	0.410501	-1.28454
Infect_tick_020586	360	2.12174	0	5.16864	0.410503	-1.28454
Infect_tick_021447	303	3.01291	0	7.339	0.410534	-1.28443
Infect_tick_012882	351	2.22975	0	5.43133	0.410535	-1.28442
Infect_tick_002677	351	3.34463	0	8.147	0.410535	-1.28442
Infect_tick_014579	303	1.50646	0	3.6695	0.410535	-1.28442
Infect_tick_013325	450	4.7785	0	11.6391	0.410556	-1.28435
Infect_tick_029698	486	11.6389	0	28.348	0.410572	-1.28429
Infect_tick_004744	321	16.453	0	40.0695	0.410612	-1.28415
Infect_tick_008929	300	1.53924	0	3.74796	0.410687	-1.28389
Infect_tick_025100	300	1.53924	0	3.74796	0.410687	-1.28389
Infect_tick_005043	297	1.57387	0	3.83146	0.410776	-1.28358
Infect_tick_000009	1356	2.5145	0	6.12125	0.410782	-1.28355
Infect_tick_024588	768	1.59413	0	3.88067	0.410787	-1.28354
Infect_tick_027519	345	5.35066	0	13.0211	0.410922	-1.28306
Infect_tick_004199	666	2.52849	0	6.15232	0.410982	-1.28285
Infect_tick_016509	327	5.14312	0	12.5099	0.411124	-1.28235
Infect_tick_021530	327	3.85734	0	9.38242	0.411124	-1.28235
Infect_tick_008920	327	2.57156	0	6.25494	0.411125	-1.28235
Infect_tick_008946	327	1.28578	0	3.12747	0.411125	-1.28235
Infect_tick_026832	327	1.28578	0	3.12747	0.411125	-1.28235
Infect_tick_018772	534	3.77275	0	9.17519	0.41119	-1.28212
Infect_tick_013548	309	1.44719	0	3.51908	0.411241	-1.28194
Infect_tick_026655	309	1.44719	0	3.51908	0.411241	-1.28194
Infect_tick_022835	4188	4.94278	0	12.0187	0.411257	-1.28189
Infect_tick_012954	420	3.51968	0	8.55757	0.411294	-1.28176
Infect_tick_000811	363	1.96158	0	4.76874	0.411341	-1.28159
Infect_tick_000917	516	3.48377	0	8.46885	0.411363	-1.28152
Infect_tick_008584	621	2.79605	0	6.79666	0.411386	-1.28144
Infect_tick_011677	324	3.93468	0	9.56296	0.41145	-1.28121
Infect_tick_023881	324	1.31156	0	3.18765	0.41145	-1.28121
Infect_tick_024252	324	1.31156	0	3.18765	0.41145	-1.28121
Infect_tick_034309	4017	13.8623	0	33.689	0.411479	-1.28111
Infect_tick_014786	315	2.78148	0	6.75921	0.41151	-1.281
Infect_tick_032115	315	1.39074	0	3.3796	0.41151	-1.281
Infect_tick_029918	300	19.0866	0	46.381	0.411518	-1.28097
Infect_tick_026251	312	2.83777	0	6.89553	0.411538	-1.2809
Infect_tick_014027	429	2.60457	0	6.32855	0.411559	-1.28083
Infect_tick_026119	318	1.36353	0	3.31217	0.411673	-1.28043
Infect_tick_008312	318	2.72707	0	6.62434	0.411674	-1.28042
Infect_tick_027354	318	2.72707	0	6.62434	0.411674	-1.28042
Infect_tick_000069	675	2.84418	0	6.90556	0.411868	-1.27975
Infect_tick_025530	282	1.76993	0	4.29608	0.411987	-1.27933
Infect_tick_021644	369	2.72098	0	6.60174	0.412161	-1.27872
Infect_tick_019507	363	5.63494	0	13.6704	0.4122	-1.27858
Infect_tick_033464	396	3.89879	0	9.4581	0.412217	-1.27852
Infect_tick_010045	417	2.74166	0	6.65063	0.412241	-1.27844
Infect_tick_018907	390	11.1162	0	26.9563	0.412379	-1.27796
Infect_tick_031180	414	2.77791	0	6.73524	0.412444	-1.27773
Infect_tick_024499	621	2.37241	0	5.75102	0.41252	-1.27746
Infect_tick_019144	456	4.27121	0	10.3535	0.412538	-1.2774
Infect_tick_031798	1191	12.9407	0	31.3675	0.412551	-1.27735
Infect_tick_023472	468	2.50518	0	6.06925	0.412766	-1.2766
Infect_tick_008079	483	3.25282	0	7.87952	0.41282	-1.27642
Infect_tick_029142	369	7.8867	0	19.1038	0.412834	-1.27637
Infect_tick_008659	330	3.66843	0	8.88522	0.412869	-1.27624
Infect_tick_036274	726	7.35458	0	17.8123	0.412893	-1.27616
Infect_tick_035777	327	6.94321	0	16.8102	0.413036	-1.27566
Infect_tick_018404	426	5.58558	0	13.5215	0.413089	-1.27548
Infect_tick_021153	330	8.01107	0	19.3908	0.413138	-1.27531
Infect_tick_034577	300	25.5514	0	61.8414	0.413176	-1.27517
Infect_tick_005892	1335	1.34345	0	3.25147	0.413182	-1.27515
Infect_tick_000770	390	8.38267	0	20.2867	0.41321	-1.27505
Infect_tick_013340	408	4.866	0	11.7747	0.413259	-1.27488
Infect_tick_035918	423	5.65828	0	13.6907	0.413294	-1.27476
Infect_tick_005723	1542	3.02308	0	7.31428	0.413312	-1.2747
Infect_tick_034253	510	22.7832	0	55.1104	0.41341	-1.27435
Infect_tick_018581	339	2.85528	0	6.90437	0.413547	-1.27388
Infect_tick_015840	531	3.7588	0	9.08849	0.413578	-1.27377
Infect_tick_030763	2310	1.62469	0	3.92779	0.41364	-1.27355
Infect_tick_024879	651	2.07191	0	5.00764	0.41375	-1.27317
Infect_tick_013932	411	1.98622	0	4.80004	0.413792	-1.27302
Infect_tick_003525	723	2.18695	0	5.28184	0.414051	-1.27212
Infect_tick_015466	333	10.4015	0	25.1195	0.414081	-1.27202
Infect_tick_000032	330	8.58126	0	20.722	0.414114	-1.2719
Infect_tick_033306	861	5.03654	0	12.1594	0.41421	-1.27157
Infect_tick_018090	342	6.8119	0	16.4453	0.414216	-1.27155
Infect_tick_014567	309	4.92044	0	11.8769	0.414287	-1.2713
Infect_tick_012631	312	2.58753	0	6.24256	0.414498	-1.27056
Infect_tick_023772	372	2.38984	0	5.76548	0.414508	-1.27053
Infect_tick_010779	15642	18.343	0	44.2388	0.414636	-1.27008
Infect_tick_005236	360	0.582301	0	1.40433	0.414647	-1.27004
Infect_tick_000396	417	3.06421	0	7.38959	0.414666	-1.26998
Infect_tick_006461	306	3.53974	0	8.53396	0.414783	-1.26957
Infect_tick_013019	354	2.63064	0	6.34164	0.41482	-1.26944
Infect_tick_011434	303	7.23099	0	17.4301	0.414856	-1.26932
Infect_tick_008076	303	3.6155	0	8.71506	0.414857	-1.26932
Infect_tick_003258	1539	3.64653	0	8.78836	0.414927	-1.26907
Infect_tick_000599	603	26.7199	0	64.3929	0.414951	-1.26899
Infect_tick_014752	588	6.52174	0	15.715	0.415001	-1.26881
Infect_tick_008192	339	5.73693	0	13.8238	0.415004	-1.2688
Infect_tick_020455	339	2.86847	0	6.91189	0.415005	-1.2688
Infect_tick_006607	1038	5.94499	0	14.324	0.415037	-1.26869
Infect_tick_032838	384	3.56202	0	8.58207	0.415054	-1.26863
Infect_tick_007581	1356	44.6402	0	107.483	0.415323	-1.26769
Infect_tick_031211	1902	3.70425	0	8.9189	0.415326	-1.26768
Infect_tick_011711	579	1.50411	0	3.62149	0.415329	-1.26767
Infect_tick_016795	447	1.99695	0	4.8077	0.415365	-1.26755
Infect_tick_003491	519	13.3908	0	32.2293	0.415485	-1.26713
Infect_tick_008973	1494	2.52456	0	6.07576	0.415513	-1.26703
Infect_tick_025018	309	3.47325	0	8.35782	0.415569	-1.26684
Infect_tick_018302	1896	2.57459	0	6.1938	0.415672	-1.26648
Infect_tick_014448	441	2.04476	0	4.91901	0.415685	-1.26644
Infect_tick_003962	1440	1.60898	0	3.8701	0.415746	-1.26622
Infect_tick_019651	312	6.81065	0	16.3769	0.415869	-1.2658
Infect_tick_017921	297	2.56424	0	6.16214	0.416128	-1.2649
Infect_tick_011009	333	4.70528	0	11.3062	0.416168	-1.26476
Infect_tick_033326	513	3.62986	0	8.72188	0.416179	-1.26473
Infect_tick_021045	1116	2.67398	0	6.42321	0.4163	-1.26431
Infect_tick_015114	444	6.3506	0	15.252	0.416378	-1.26403
Infect_tick_022284	657	4.21832	0	10.1301	0.416414	-1.26391
Infect_tick_018492	465	3.06556	0	7.36135	0.41644	-1.26382
Infect_tick_012101	420	2.22876	0	5.35109	0.416506	-1.26359
Infect_tick_003924	336	12.6445	0	30.3569	0.416528	-1.26351
Infect_tick_022159	330	4.79541	0	11.5122	0.41655	-1.26344
Infect_tick_001802	456	3.16896	0	7.60666	0.416603	-1.26325
Infect_tick_029356	327	4.88597	0	11.728	0.416607	-1.26324
Infect_tick_008282	342	6.10722	0	14.6578	0.416653	-1.26308
Infect_tick_030655	324	13.1156	0	31.4781	0.416658	-1.26306
Infect_tick_004383	492	9.95012	0	23.8704	0.416839	-1.26244
Infect_tick_015516	513	2.83583	0	6.80306	0.416846	-1.26241
Infect_tick_013025	384	1.31232	0	3.14676	0.417038	-1.26175
Infect_tick_007925	858	3.37291	0	8.08662	0.417098	-1.26154
Infect_tick_027476	387	1.29375	0	3.10154	0.417131	-1.26143
Infect_tick_022180	471	2.08751	0	5.00428	0.417145	-1.26138
Infect_tick_004539	408	5.87276	0	14.0784	0.417147	-1.26137
Infect_tick_015967	309	7.52539	0	18.0353	0.417259	-1.26099
Infect_tick_008035	402	2.41342	0	5.7835	0.417294	-1.26086
Infect_tick_004961	456	2.20449	0	5.2824	0.417327	-1.26075
Infect_tick_014372	519	5.78998	0	13.8733	0.417347	-1.26068
Infect_tick_009684	423	1.44083	0	3.45157	0.417442	-1.26035
Infect_tick_010980	1173	3.05929	0	7.32688	0.417543	-1.26
Infect_tick_010187	366	1.43775	0	3.44236	0.417664	-1.25959
Infect_tick_022982	1734	8.64178	0	20.687	0.41774	-1.25932
Infect_tick_030481	363	2.92182	0	6.99415	0.417752	-1.25928
Infect_tick_016659	843	5.80901	0	13.9039	0.417797	-1.25913
Infect_tick_000774	306	2.06485	0	4.94071	0.417926	-1.25868
Infect_tick_017292	414	3.20389	0	7.66543	0.417966	-1.25854
Infect_tick_003039	1044	1.48635	0	3.55577	0.418011	-1.25839
Infect_tick_029823	450	21.8646	0	52.2893	0.418147	-1.25792
Infect_tick_021976	339	3.34654	0	8.00324	0.418148	-1.25791
Infect_tick_008017	300	17.2395	0	41.2276	0.418154	-1.25789
Infect_tick_027226	300	2.15494	0	5.15345	0.418155	-1.25789
Infect_tick_026213	297	2.20342	0	5.26826	0.418244	-1.25758
Infect_tick_032397	297	2.20342	0	5.26826	0.418244	-1.25758
Infect_tick_028915	396	14.3546	0	34.3194	0.418265	-1.25751
Infect_tick_026448	405	5.10235	0	12.1924	0.418486	-1.25675
Infect_tick_000159	327	7.20037	0	17.2011	0.418599	-1.25636
Infect_tick_004320	573	11.4586	0	27.3678	0.418689	-1.25605
Infect_tick_023032	492	50.7598	0	121.176	0.418893	-1.25535
Infect_tick_021575	321	1.87151	0	4.46766	0.418902	-1.25532
Infect_tick_010787	321	3.74302	0	8.93531	0.418902	-1.25532
Infect_tick_025573	324	1.83618	0	4.38303	0.418929	-1.25522
Infect_tick_026778	324	1.83618	0	4.38303	0.418929	-1.25522
Infect_tick_030754	522	3.19959	0	7.63743	0.418935	-1.2552
Infect_tick_033487	312	3.97288	0	9.48135	0.41902	-1.25491
Infect_tick_010086	417	2.58038	0	6.15799	0.41903	-1.25488
Infect_tick_009595	459	3.679	0	8.77775	0.419128	-1.25454
Infect_tick_010660	534	2.12884	0	5.07869	0.419171	-1.25439
Infect_tick_033016	798	4.77386	0	11.3873	0.419227	-1.2542
Infect_tick_031155	414	2.6145	0	6.23633	0.419237	-1.25416
Infect_tick_004387	402	6.72311	0	16.0361	0.419248	-1.25412
Infect_tick_029476	543	1.61278	0	3.84626	0.419311	-1.25391
Infect_tick_001389	507	2.31147	0	5.51009	0.419498	-1.25327
Infect_tick_007304	696	2.01803	0	4.80914	0.419624	-1.25283
Infect_tick_020698	402	2.7582	0	6.57216	0.419679	-1.25264
Infect_tick_014031	300	7.08051	0	16.8658	0.419815	-1.25218
Infect_tick_017084	570	2.11725	0	5.04216	0.419909	-1.25185
Infect_tick_026578	1494	5.94519	0	14.1558	0.419983	-1.2516
Infect_tick_010262	2379	32.2305	0	76.7307	0.420047	-1.25138
Infect_tick_028390	381	1.19513	0	2.84484	0.420104	-1.25118
Infect_tick_006745	525	5.79471	0	13.7932	0.420114	-1.25115
Infect_tick_024688	345	3.69231	0	8.78423	0.420334	-1.25039
Infect_tick_020110	360	3.39478	0	8.076	0.420354	-1.25032
Infect_tick_034295	303	4.82066	0	11.4672	0.420387	-1.25021
Infect_tick_014765	426	1.39639	0	3.32107	0.420464	-1.24995
Infect_tick_004213	1119	4.75991	0	11.3173	0.420587	-1.24952
Infect_tick_033370	10134	54.1847	0	128.802	0.420682	-1.2492
Infect_tick_035031	699	1.86171	0	4.42524	0.420703	-1.24913
Infect_tick_022553	420	2.86555	0	6.81048	0.420756	-1.24894
Infect_tick_031866	306	3.56288	0	8.46525	0.420883	-1.24851
Infect_tick_035568	669	1.97951	0	4.70302	0.420902	-1.24844
Infect_tick_003505	417	1.45147	0	3.44847	0.420903	-1.24844
Infect_tick_007589	459	4.22404	0	10.0317	0.421069	-1.24787
Infect_tick_036026	321	12.0349	0	28.5751	0.421167	-1.24753
Infect_tick_010055	1029	2.76684	0	6.56871	0.421215	-1.24737
Infect_tick_030141	318	15.0881	0	35.8091	0.421348	-1.24692
Infect_tick_003568	378	3.47474	0	8.24602	0.421384	-1.24679
Infect_tick_012692	315	8.90075	0	21.1225	0.421387	-1.24678
Infect_tick_005280	381	6.84858	0	16.2524	0.421389	-1.24678
Infect_tick_009557	1482	3.94428	0	9.36011	0.421392	-1.24676
Infect_tick_029744	1164	1.89728	0	4.50207	0.421424	-1.24666
Infect_tick_022647	393	1.61707	0	3.83652	0.421494	-1.24642
Infect_tick_022659	393	1.61707	0	3.83652	0.421494	-1.24642
Infect_tick_012733	429	3.06421	0	7.26611	0.421713	-1.24567
Infect_tick_036009	981	2.33967	0	5.54619	0.421852	-1.24519
Infect_tick_025656	459	2.9977	0	7.1058	0.421867	-1.24514
Infect_tick_035091	564	2.54279	0	6.02669	0.421921	-1.24495
Infect_tick_017346	366	1.84853	0	4.38119	0.421924	-1.24494
Infect_tick_005136	363	3.75663	0	8.90164	0.422015	-1.24463
Infect_tick_029991	1047	3.04685	0	7.21783	0.422128	-1.24425
Infect_tick_026172	354	1.97298	0	4.67279	0.422227	-1.24391
Infect_tick_002137	336	4.37694	0	10.3658	0.422248	-1.24384
Infect_tick_008131	303	5.42324	0	12.8433	0.422262	-1.24379
Infect_tick_010988	612	6.23247	0	14.7577	0.42232	-1.24359
Infect_tick_024062	339	6.45405	0	15.2789	0.422416	-1.24326
Infect_tick_009105	333	2.22881	0	5.27622	0.422426	-1.24323
Infect_tick_013952	615	2.16654	0	5.1286	0.422443	-1.24317
Infect_tick_002480	3534	2.74302	0	6.49204	0.422521	-1.24291
Infect_tick_034266	393	5.21056	0	12.3317	0.422534	-1.24286
Infect_tick_032168	537	7.06946	0	16.7278	0.422617	-1.24258
Infect_tick_007128	414	3.26813	0	7.73305	0.422619	-1.24257
Infect_tick_021070	495	1.19019	0	2.81499	0.422804	-1.24194
Infect_tick_012918	330	2.27151	0	5.37237	0.422813	-1.24191
Infect_tick_027780	660	1.47512	0	3.48865	0.422834	-1.24184
Infect_tick_005028	327	4.62881	0	10.9462	0.422869	-1.24172
Infect_tick_028386	495	1.56215	0	3.69344	0.422953	-1.24143
Infect_tick_024176	309	2.60494	0	6.15839	0.42299	-1.2413
Infect_tick_031388	408	1.19113	0	2.81568	0.423035	-1.24115
Infect_tick_030360	495	3.14073	0	7.42273	0.423123	-1.24085
Infect_tick_027162	384	5.81172	0	13.7313	0.423246	-1.24043
Infect_tick_026692	756	2.31529	0	5.47016	0.423258	-1.24039
Infect_tick_000907	312	5.10798	0	12.0672	0.423295	-1.24027
Infect_tick_000097	705	3.75027	0	8.85674	0.423437	-1.23978
Infect_tick_004647	627	1.93903	0	4.57784	0.423569	-1.23933
Infect_tick_017684	312	2.52268	0	5.95577	0.423569	-1.23933
Infect_tick_029199	753	1.22854	0	2.89968	0.423681	-1.23895
Infect_tick_008378	360	4.24347	0	10.0142	0.423745	-1.23873
Infect_tick_011869	1533	4.92875	0	11.6308	0.423767	-1.23866
Infect_tick_018036	621	4.32117	0	10.195	0.423852	-1.23837
Infect_tick_020251	525	1.64001	0	3.86883	0.423903	-1.23819
Infect_tick_035328	339	2.27605	0	5.36811	0.423995	-1.23788
Infect_tick_012172	1494	5.63874	0	13.2975	0.424045	-1.23771
Infect_tick_025354	384	2.06222	0	4.86317	0.424049	-1.2377
Infect_tick_034750	357	6.68395	0	15.761	0.424082	-1.23759
Infect_tick_002753	381	2.09262	0	4.93377	0.424142	-1.23738
Infect_tick_023146	393	1.97642	0	4.65863	0.424249	-1.23702
Infect_tick_027334	393	1.97642	0	4.65863	0.424249	-1.23702
Infect_tick_026495	1086	5.5237	0	13.0151	0.424407	-1.23648
Infect_tick_007712	996	2.25078	0	5.30317	0.424422	-1.23643
Infect_tick_034252	1398	18.2447	0	42.9848	0.424445	-1.23635
Infect_tick_007056	318	7.9085	0	18.631	0.424481	-1.23623
Infect_tick_035429	1296	0.279955	0	0.659279	0.424638	-1.23569
Infect_tick_024836	369	2.22445	0	5.23814	0.424664	-1.23561
Infect_tick_019576	285	6.90777	0	16.2568	0.424916	-1.23475
Infect_tick_001615	306	6.48953	0	15.2713	0.424949	-1.23464
Infect_tick_007470	306	6.48953	0	15.2713	0.424949	-1.23464
Infect_tick_001988	1359	6.96671	0	16.3935	0.424968	-1.23457
Infect_tick_025317	336	2.6748	0	6.2935	0.42501	-1.23443
Infect_tick_034931	303	3.3142	0	7.79769	0.425023	-1.23439
Infect_tick_019261	1056	2.42871	0	5.71412	0.425037	-1.23434
Infect_tick_010491	369	25.2779	0	59.4683	0.425065	-1.23424
Infect_tick_031642	345	2.63319	0	6.1939	0.425126	-1.23404
Infect_tick_005599	306	10.6192	0	24.9788	0.425129	-1.23403
Infect_tick_019164	342	2.58382	0	6.07762	0.425137	-1.234
Infect_tick_021765	339	2.62943	0	6.18432	0.425177	-1.23386
Infect_tick_001685	1731	3.83165	0	9.00838	0.425343	-1.2333
Infect_tick_034045	441	4.08952	0	9.61444	0.425352	-1.23327
Infect_tick_009891	1575	3.00295	0	7.05863	0.42543	-1.23301
Infect_tick_021919	741	4.95632	0	11.6479	0.425512	-1.23273
Infect_tick_010524	876	1.53588	0	3.60884	0.425588	-1.23247
Infect_tick_003048	414	2.12428	0	4.98907	0.425787	-1.2318
Infect_tick_006449	414	4.24857	0	9.97813	0.425788	-1.23179
Infect_tick_014782	411	2.15174	0	5.05267	0.425862	-1.23154
Infect_tick_008932	1035	1.50229	0	3.52718	0.425918	-1.23135
Infect_tick_007534	384	2.43717	0	5.72138	0.425976	-1.23116
Infect_tick_019739	312	3.12155	0	7.3265	0.426063	-1.23086
Infect_tick_032713	312	3.12155	0	7.3265	0.426063	-1.23086
Infect_tick_021172	819	1.79206	0	4.2051	0.426163	-1.23052
Infect_tick_013783	471	2.21798	0	5.20445	0.42617	-1.2305
Infect_tick_016252	342	5.63743	0	13.2278	0.42618	-1.23046
Infect_tick_013248	672	2.04268	0	4.79048	0.426404	-1.22971
Infect_tick_030502	573	4.80336	0	11.2632	0.426465	-1.2295
Infect_tick_024811	483	2.37706	0	5.57332	0.426507	-1.22936
Infect_tick_026259	1575	4.30859	0	10.1011	0.426547	-1.22922
Infect_tick_015761	366	2.6701	0	6.25884	0.426613	-1.229
Infect_tick_022497	366	2.6701	0	6.25884	0.426613	-1.229
Infect_tick_009967	327	6.17175	0	14.4646	0.42668	-1.22877
Infect_tick_001989	1470	14.3304	0	33.5832	0.426713	-1.22866
Infect_tick_009721	765	2.21536	0	5.18847	0.426978	-1.22777
Infect_tick_004871	300	4.00203	0	9.36991	0.427115	-1.2273
Infect_tick_031528	300	8.00406	0	18.7398	0.427116	-1.2273
Infect_tick_010005	333	3.2194	0	7.53746	0.42712	-1.22729
Infect_tick_013652	297	4.09206	0	9.57865	0.427206	-1.227
Infect_tick_000861	438	2.51292	0	5.88095	0.427298	-1.22668
Infect_tick_020177	612	2.5103	0	5.87418	0.427345	-1.22653
Infect_tick_034371	423	5.02959	0	11.7692	0.427352	-1.2265
Infect_tick_007770	573	2.57817	0	6.0327	0.427366	-1.22646
Infect_tick_000794	1167	0.847436	0	1.98289	0.427374	-1.22643
Infect_tick_032842	408	2.5169	0	5.88734	0.427511	-1.22597
Infect_tick_005861	393	5.39024	0	12.6057	0.427603	-1.22565
Infect_tick_033146	519	2.78365	0	6.50845	0.427698	-1.22534
Infect_tick_024508	423	2.67197	0	6.24487	0.427866	-1.22477
Infect_tick_005987	1101	8.59949	0	20.0956	0.427929	-1.22456
Infect_tick_025836	312	3.6891	0	8.61941	0.427999	-1.22432
Infect_tick_028498	369	6.06669	0	14.1738	0.428021	-1.22425
Infect_tick_032095	519	3.00634	0	7.02227	0.428115	-1.22393
Infect_tick_025658	756	2.2787	0	5.32192	0.428173	-1.22374
Infect_tick_011941	918	3.68476	0	8.60488	0.428217	-1.22358
Infect_tick_029689	393	4.10765	0	9.5896	0.428344	-1.22316
Infect_tick_029919	351	10.0339	0	23.4226	0.428385	-1.22302
Infect_tick_026691	819	3.64192	0	8.49967	0.428478	-1.22271
Infect_tick_014737	342	3.5234	0	8.22266	0.428499	-1.22264
Infect_tick_033441	297	4.72161	0	11.0154	0.428637	-1.22217
Infect_tick_007389	390	2.55125	0	5.95175	0.428655	-1.22211
Infect_tick_030092	495	1.76119	0	4.10807	0.428715	-1.22191
Infect_tick_008626	534	3.51258	0	8.19143	0.428812	-1.22158
Infect_tick_013755	375	6.66591	0	15.5412	0.428919	-1.22122
Infect_tick_031122	447	3.2807	0	7.64862	0.428927	-1.2212
Infect_tick_029020	441	12.8528	0	29.9613	0.42898	-1.22102
Infect_tick_012435	3861	14.2749	0	33.275	0.428998	-1.22096
Infect_tick_007237	642	3.63573	0	8.47386	0.429052	-1.22077
Infect_tick_005214	444	3.31963	0	7.7365	0.429087	-1.22066
Infect_tick_017189	1422	4.05331	0	9.44183	0.429293	-1.21997
Infect_tick_000575	399	6.2924	0	14.6572	0.429304	-1.21993
Infect_tick_002483	321	4.01038	0	9.34146	0.42931	-1.21991
Infect_tick_007675	324	3.93468	0	9.16451	0.429339	-1.21981
Infect_tick_010651	324	3.93468	0	9.16451	0.429339	-1.21981
Infect_tick_035307	858	1.97177	0	4.59256	0.42934	-1.21981
Infect_tick_005640	558	4.07622	0	9.49346	0.429371	-1.2197
Infect_tick_030686	315	4.17223	0	9.71636	0.429403	-1.2196
Infect_tick_000160	312	4.25665	0	9.91232	0.42943	-1.2195
Infect_tick_031725	387	3.51162	0	8.17678	0.429462	-1.2194
Infect_tick_000730	342	7.98636	0	18.5904	0.429596	-1.21895
Infect_tick_008790	885	2.50166	0	5.82293	0.429622	-1.21886
Infect_tick_010132	300	5.23342	0	12.1809	0.429641	-1.21879
Infect_tick_012117	4284	6.43181	0	14.9684	0.429693	-1.21862
Infect_tick_029760	375	3.72507	0	8.6672	0.429789	-1.2183
Infect_tick_030832	633	5.85098	0	13.6051	0.430058	-1.2174
Infect_tick_016437	378	4.05386	0	9.42402	0.430162	-1.21705
Infect_tick_013682	351	3.07451	0	7.14707	0.430178	-1.217
Infect_tick_011081	309	4.92044	0	11.437	0.430221	-1.21685
Infect_tick_018560	306	5.60459	0	13.0255	0.430278	-1.21666
Infect_tick_011668	450	4.37055	0	10.1552	0.430376	-1.21633
Infect_tick_033547	321	4.5451	0	10.5599	0.430411	-1.21621
Infect_tick_014961	312	4.82421	0	11.2052	0.430533	-1.2158
Infect_tick_002370	459	11.1317	0	25.8542	0.430557	-1.21572
Infect_tick_021333	504	2.45988	0	5.71073	0.430747	-1.21509
Infect_tick_028507	519	6.12402	0	14.2158	0.43079	-1.21494
Infect_tick_026706	858	2.75141	0	6.38465	0.430941	-1.21444
Infect_tick_035936	306	6.19455	0	14.373	0.430985	-1.21429
Infect_tick_009646	387	4.62055	0	10.7144	0.431247	-1.21341
Infect_tick_001440	717	2.21214	0	5.1285	0.431342	-1.21309
Infect_tick_008306	393	4.49186	0	10.4134	0.431354	-1.21306
Infect_tick_029959	7020	11.6838	0	27.0826	0.431414	-1.21286
Infect_tick_034921	690	3.208	0	7.43356	0.431556	-1.21238
Infect_tick_029700	1677	2.67454	0	6.19601	0.431655	-1.21205
Infect_tick_029512	423	1.62274	0	3.75924	0.431667	-1.21201
Infect_tick_012091	672	1.5131	0	3.50523	0.431669	-1.212
Infect_tick_006850	648	3.02757	0	7.00963	0.431916	-1.21118
Infect_tick_009948	471	37.4447	0	86.6741	0.432017	-1.21084
Infect_tick_023935	1161	2.27636	0	5.26868	0.432055	-1.21071
Infect_tick_015614	417	5.32204	0	12.316	0.432124	-1.21048
Infect_tick_007787	354	45.1594	0	104.47	0.432271	-1.20999
Infect_tick_030477	447	7.27459	0	16.827	0.432317	-1.20984
Infect_tick_007741	390	2.82057	0	6.52419	0.432325	-1.20981
Infect_tick_026211	600	1.78267	0	4.12285	0.432388	-1.2096
Infect_tick_012945	306	40.4121	0	93.4244	0.432565	-1.20901
Infect_tick_032897	477	1.93387	0	4.46921	0.43271	-1.20853
Infect_tick_010002	558	3.38028	0	7.80913	0.432863	-1.20802
Infect_tick_025692	330	3.73869	0	8.63711	0.432864	-1.20802
Infect_tick_035974	549	2.24263	0	5.1802	0.432923	-1.20782
Infect_tick_004749	942	2.55856	0	5.90937	0.432967	-1.20767
Infect_tick_002439	387	13.3072	0	30.7334	0.432988	-1.2076
Infect_tick_029671	534	3.83191	0	8.84674	0.433144	-1.20708
Infect_tick_004365	363	6.88715	0	15.8958	0.433269	-1.20667
Infect_tick_011540	519	1.55884	0	3.59677	0.4334	-1.20623
Infect_tick_011896	519	1.55884	0	3.59677	0.4334	-1.20623
Infect_tick_001666	3090	9.38125	0	21.6445	0.433424	-1.20615
Infect_tick_032532	507	4.16064	0	9.59823	0.43348	-1.20596
Infect_tick_031035	408	6.87952	0	15.8702	0.433487	-1.20594
Infect_tick_000043	702	0.9759	0	2.25127	0.433489	-1.20593
Infect_tick_025096	510	2.0608	0	4.75393	0.433494	-1.20592
Infect_tick_021334	411	10.552	0	24.3376	0.433568	-1.20567
Infect_tick_000037	1155	2.70366	0	6.23364	0.433721	-1.20516
Infect_tick_015973	900	2.19969	0	5.0713	0.433753	-1.20506
Infect_tick_013599	489	3.4315	0	7.91025	0.433804	-1.20488
Infect_tick_001606	1254	46.3752	0	106.891	0.433855	-1.20471
Infect_tick_022735	2448	3.51762	0	8.10738	0.433879	-1.20464
Infect_tick_023248	822	2.47384	0	5.69883	0.434096	-1.20391
Infect_tick_005890	999	1.15341	0	2.65701	0.434101	-1.2039
Infect_tick_032522	921	3.67583	0	8.46524	0.434226	-1.20348
Infect_tick_012112	927	1.86151	0	4.28637	0.434286	-1.20328
Infect_tick_010247	582	3.48476	0	8.02341	0.434324	-1.20316
Infect_tick_006816	474	1.80721	0	4.15908	0.434522	-1.2025
Infect_tick_034314	321	25.7759	0	59.3199	0.434524	-1.20249
Infect_tick_001111	471	5.74066	0	13.2113	0.434527	-1.20248
Infect_tick_031390	465	2.39913	0	5.52101	0.434545	-1.20242
Infect_tick_033012	465	3.73199	0	8.58825	0.434546	-1.20242
Infect_tick_007214	462	3.50351	0	8.06182	0.434581	-1.2023
Infect_tick_018651	462	3.50351	0	8.06182	0.434581	-1.2023
Infect_tick_018669	327	9.51478	0	21.8923	0.434618	-1.20218
Infect_tick_030377	456	3.85786	0	8.87444	0.434716	-1.20186
Infect_tick_005445	309	10.7092	0	24.6336	0.43474	-1.20178
Infect_tick_006025	312	9.93219	0	22.8414	0.434833	-1.20147
Infect_tick_022970	1497	4.95443	0	11.3927	0.434878	-1.20132
Infect_tick_034170	1137	3.17635	0	7.30225	0.434982	-1.20097
Infect_tick_029429	306	15.0439	0	34.585	0.434983	-1.20097
Infect_tick_014960	630	3.89996	0	8.96146	0.435192	-1.20027
Infect_tick_022071	444	1.73198	0	3.97877	0.435305	-1.1999
Infect_tick_005297	444	2.02065	0	4.6419	0.435307	-1.1999
Infect_tick_028506	903	4.43164	0	10.1787	0.435384	-1.19964
Infect_tick_017417	303	34.9498	0	80.2703	0.435401	-1.19958
Infect_tick_020707	438	2.06947	0	4.75	0.435678	-1.19867
Infect_tick_027812	435	2.09396	0	4.8052	0.43577	-1.19836
Infect_tick_027891	432	5.14668	0	11.8082	0.435856	-1.19808
Infect_tick_008914	576	4.2637	0	9.78136	0.435901	-1.19793
Infect_tick_023238	1104	1.68856	0	3.8734	0.435937	-1.19781
Infect_tick_016092	426	2.79279	0	6.40493	0.436038	-1.19748
Infect_tick_032770	426	2.79279	0	6.40493	0.436038	-1.19748
Infect_tick_031472	426	4.03403	0	9.25156	0.436038	-1.19747
Infect_tick_023824	426	1.86186	0	4.26995	0.436038	-1.19747
Infect_tick_002902	423	3.77219	0	8.64675	0.436255	-1.19676
Infect_tick_019995	423	1.2574	0	2.88225	0.436256	-1.19675
Infect_tick_023033	333	59.6827	0	136.805	0.436261	-1.19674
Infect_tick_013707	342	4.57831	0	10.491	0.436404	-1.19627
Infect_tick_034918	654	2.4375	0	5.58347	0.436556	-1.19576
Infect_tick_036092	1170	4.58458	0	10.4978	0.436718	-1.19523
Infect_tick_020581	3840	1.90647	0	4.36542	0.436721	-1.19522
Infect_tick_027165	411	1.32414	0	3.0316	0.436779	-1.19502
Infect_tick_014298	411	1.98622	0	4.5474	0.436781	-1.19502
Infect_tick_010898	447	3.64918	0	8.35289	0.436876	-1.1947
Infect_tick_007295	384	2.62465	0	6.00745	0.436899	-1.19463
Infect_tick_021605	384	1.87475	0	4.29103	0.4369	-1.19463
Infect_tick_006455	309	24.6022	0	56.3053	0.436943	-1.19448
Infect_tick_002432	378	2.70257	0	6.18451	0.43699	-1.19433
Infect_tick_024080	378	5.79123	0	13.2525	0.436992	-1.19432
Infect_tick_019365	381	1.90238	0	4.35332	0.436995	-1.19431
Infect_tick_000664	387	1.84822	0	4.22937	0.436997	-1.19431
Infect_tick_005044	387	2.58751	0	5.92111	0.436997	-1.1943
Infect_tick_013042	387	1.47858	0	3.38349	0.436998	-1.1943
Infect_tick_001539	312	6.77999	0	15.5149	0.436999	-1.1943
Infect_tick_029857	636	2.37354	0	5.43081	0.437051	-1.19413
Infect_tick_011391	405	1.70078	0	3.89118	0.437086	-1.19401
Infect_tick_030454	405	1.70078	0	3.89118	0.437086	-1.19401
Infect_tick_026468	405	2.04094	0	4.66942	0.437086	-1.19401
Infect_tick_003682	393	6.10893	0	13.9759	0.437105	-1.19395
Infect_tick_027105	393	1.79675	0	4.11056	0.437106	-1.19395
Infect_tick_005039	390	2.18678	0	5.00221	0.437163	-1.19376
Infect_tick_007596	390	2.18678	0	5.00221	0.437163	-1.19376
Infect_tick_000251	402	1.03432	0	2.36598	0.437163	-1.19376
Infect_tick_000196	390	2.55125	0	5.83591	0.437164	-1.19375
Infect_tick_016040	390	3.28018	0	7.50331	0.437164	-1.19375
Infect_tick_007518	396	3.89879	0	8.91764	0.4372	-1.19364
Infect_tick_003828	396	3.54436	0	8.10694	0.437201	-1.19363
Infect_tick_025777	396	1.77218	0	4.05347	0.437201	-1.19363
Infect_tick_025821	399	1.39831	0	3.19794	0.437253	-1.19346
Infect_tick_019822	375	2.35267	0	5.37964	0.437329	-1.19321
Infect_tick_018831	417	4.19863	0	9.60039	0.43734	-1.19317
Infect_tick_022434	465	5.02551	0	11.4898	0.437389	-1.19301
Infect_tick_011365	1029	5.10136	0	11.6628	0.437404	-1.19296
Infect_tick_022413	639	7.47292	0	17.0828	0.437453	-1.1928
Infect_tick_013786	369	2.02223	0	4.62189	0.437533	-1.19254
Infect_tick_030476	366	5.34021	0	12.2047	0.437554	-1.19247
Infect_tick_018384	1269	5.47039	0	12.5021	0.437558	-1.19245
Infect_tick_006732	330	2.39051	0	5.46244	0.437627	-1.19223
Infect_tick_019493	363	7.09585	0	16.2137	0.437645	-1.19217
Infect_tick_027594	363	1.25221	0	2.86124	0.437646	-1.19216
Infect_tick_026960	348	0.9071	0	2.072	0.43779	-1.19169
Infect_tick_024916	306	1.17991	0	2.69493	0.437826	-1.19157
Infect_tick_013980	306	34.2175	0	78.1531	0.437827	-1.19157
Infect_tick_033425	306	3.53974	0	8.0848	0.437827	-1.19157
Infect_tick_025975	306	4.1297	0	9.43227	0.437827	-1.19157
Infect_tick_017981	306	2.35983	0	5.38987	0.437827	-1.19157
Infect_tick_018815	345	1.38461	0	3.16232	0.437846	-1.1915
Infect_tick_006501	345	2.76923	0	6.32465	0.437847	-1.1915
Infect_tick_017896	354	1.31532	0	3.00394	0.437865	-1.19144
Infect_tick_030376	360	2.97043	0	6.78384	0.437869	-1.19143
Infect_tick_021470	360	1.69739	0	3.87648	0.437869	-1.19143
Infect_tick_025481	360	2.12174	0	4.8456	0.437869	-1.19143
Infect_tick_023340	360	7.2139	0	16.475	0.437869	-1.19143
Infect_tick_012056	336	2.91796	0	6.66371	0.437888	-1.19137
Infect_tick_020934	336	5.83593	0	13.3274	0.43789	-1.19136
Infect_tick_023999	303	3.01291	0	6.88031	0.437903	-1.19132
Infect_tick_028097	303	4.82066	0	11.0085	0.437903	-1.19132
Infect_tick_018050	303	1.80775	0	4.12819	0.437904	-1.19131
Infect_tick_027708	303	1.80775	0	4.12819	0.437904	-1.19131
Infect_tick_027157	351	2.22975	0	5.09187	0.437904	-1.19131
Infect_tick_031090	351	3.56761	0	8.147	0.437905	-1.19131
Infect_tick_014751	1263	3.30907	0	7.55631	0.437921	-1.19126
Infect_tick_035342	342	3.75829	0	8.58017	0.43802	-1.19093
Infect_tick_020216	342	2.34893	0	5.3626	0.438021	-1.19093
Infect_tick_015628	342	1.40936	0	3.21756	0.438021	-1.19093
Infect_tick_000561	339	6.21501	0	14.1876	0.438059	-1.1908
Infect_tick_002557	339	4.3027	0	9.82216	0.43806	-1.1908
Infect_tick_020920	300	3.07848	0	7.02743	0.438066	-1.19078
Infect_tick_035439	300	8.00406	0	18.2713	0.438067	-1.19078
Infect_tick_017207	300	2.46279	0	5.62194	0.438068	-1.19077
Infect_tick_011042	333	4.45763	0	10.1756	0.43807	-1.19077
Infect_tick_006239	333	6.93409	0	15.8287	0.438071	-1.19076
[truncated: 31,272 more rows]
